# Supplementary material for: Mitochondrial dysfunction and DNA damage accompany enhanced levels of formaldehyde in cultured primary human fibroblasts
Source: Sci Rep. 2020 Mar 27;10:5575. doi: 10.1038/s41598-020-61477-2 (PMC7101401; doi:10.1038/s41598-020-61477-2)
Supplement: Supplementary file 2 — Supplementary information2 [file 41598_2020_61477_MOESM2_ESM.xlsx]

## Sheet: Canonical Pathway 
Collection: C2 Curated Gene Sets
Category: Canonical Pathways
All CP subsets combined, BIOCARTA + KEGG + REACTOME + PID				Subset: BIOCARTA Database					Subset: KEGG Database					Subset: REACTOME Database					Subset: PID, Pathway Interaction Database
NAME	NES	FDR q-val		NAME	SIZE	NES	FDR q-val		NAME	SIZE	NES	FDR q-val		NAME	SIZE	NES	FDR q-val		NAME	SIZE	NES	FDR q-val
REACTOME_DNA_METHYLATION	2.71912	0		BIOCARTA_VDR_PATHWAY	24	1.89503	0.0253387		KEGG_AMINOACYL_TRNA_BIOSYNTHESIS	41	1.9154	0.0115138		REACTOME_DNA_METHYLATION	59	2.75565	0		PID_NFAT_TFPATHWAY	45	2.2767	0
KEGG_SYSTEMIC_LUPUS_ERYTHEMATOSUS	2.70652	0		BIOCARTA_FAS_PATHWAY	30	1.74818	0.121194		KEGG_UBIQUITIN_MEDIATED_PROTEOLYSIS	130	1.5268	0.680099		REACTOME_SIRT1_NEGATIVELY_REGULATES_RRNA_EXPRESSION	62	2.66385	0		PID_AP1_PATHWAY	69	2.03157	0.000678161
REACTOME_SIRT1_NEGATIVELY_REGULATES_RRNA_EXPRESSION	2.69059	0		BIOCARTA_PITX2_PATHWAY	16	1.69099	0.166997		KEGG_NON_SMALL_CELL_LUNG_CANCER	54	1.48874	0.63125		REACTOME_ACTIVATED_PKN1_STIMULATES_TRANSCRIPTION_OF_AR_ANDROGEN_RECEPTOR_REGULATED_GENES_KLK2_AND_KLK3	61	2.64406	0		PID_INTEGRIN1_PATHWAY	66	1.82231	0.0199682
REACTOME_ACTIVATED_PKN1_STIMULATES_TRANSCRIPTION_OF_AR_ANDROGEN_RECEPTOR_REGULATED_GENES_KLK2_AND_KLK3	2.66756	0		BIOCARTA_CERAMIDE_PATHWAY	21	1.66554	0.168335		KEGG_PHOSPHATIDYLINOSITOL_SIGNALING_SYSTEM	76	1.47737	0.523764		REACTOME_DEPURINATION	52	2.63177	0		PID_TCR_CALCIUM_PATHWAY	28	1.7103	0.0600764
REACTOME_DEPURINATION	2.65881	0		BIOCARTA_DEATH_PATHWAY	29	1.62889	0.203844		KEGG_PROPANOATE_METABOLISM	31	1.4081	0.738415		REACTOME_BASE_EXCISION_REPAIR_AP_SITE_FORMATION	59	2.61472	0		PID_FRA_PATHWAY	37	1.68653	0.0608576
REACTOME_PRC2_METHYLATES_HISTONES_AND_DNA	2.63396	0		BIOCARTA_HCMV_PATHWAY	17	1.56435	0.310262		KEGG_INSULIN_SIGNALING_PATHWAY	137	1.39979	0.656815		REACTOME_ERCC6_CSB_AND_EHMT2_G9A_POSITIVELY_REGULATE_RRNA_EXPRESSION	70	2.60979	0		PID_SYNDECAN_4_PATHWAY	32	1.66711	0.0609798
REACTOME_HDACS_DEACETYLATE_HISTONES	2.59653	0		BIOCARTA_TNFR1_PATHWAY	29	1.55993	0.277004		KEGG_STEROID_BIOSYNTHESIS	17	1.381	0.645678		REACTOME_CONDENSATION_OF_PROPHASE_CHROMOSOMES	66	2.58697	0		PID_ATF2_PATHWAY	58	1.65877	0.0575611
REACTOME_ERCC6_CSB_AND_EHMT2_G9A_POSITIVELY_REGULATE_RRNA_EXPRESSION	2.59505	0		BIOCARTA_EIF4_PATHWAY	24	1.54537	0.27625		KEGG_FC_GAMMA_R_MEDIATED_PHAGOCYTOSIS	91	1.37889	0.573922		REACTOME_PRC2_METHYLATES_HISTONES_AND_DNA	67	2.58278	0		PID_INTEGRIN_A9B1_PATHWAY	24	1.626	0.0670027
REACTOME_CONDENSATION_OF_PROPHASE_CHROMOSOMES	2.57869	0		BIOCARTA_CALCINEURIN_PATHWAY	18	1.49535	0.356556		KEGG_BASE_EXCISION_REPAIR	33	1.36704	0.556804		REACTOME_HDACS_DEACETYLATE_HISTONES	88	2.56645	0		PID_CD8_TCR_DOWNSTREAM_PATHWAY	62	1.603	0.0734587
REACTOME_TRANSCRIPTIONAL_REGULATION_OF_GRANULOPOIESIS	2.57671	0		BIOCARTA_PYK2_PATHWAY	27	1.48432	0.351208		KEGG_CHRONIC_MYELOID_LEUKEMIA	73	1.36365	0.51385		REACTOME_TRANSCRIPTIONAL_REGULATION_OF_GRANULOPOIESIS	84	2.56494	0		PID_IL27_PATHWAY	26	1.56771	0.0913839
REACTOME_BASE_EXCISION_REPAIR_AP_SITE_FORMATION	2.56126	0		BIOCARTA_GH_PATHWAY	27	1.47069	0.351384		KEGG_CITRATE_CYCLE_TCA_CYCLE	30	1.34888	0.5209		REACTOME_SENESCENCE_ASSOCIATED_SECRETORY_PHENOTYPE_SASP	104	2.54215	0		PID_INTEGRIN_CS_PATHWAY	26	1.56387	0.086029
REACTOME_RHO_GTPASES_ACTIVATE_PKNS	2.53434	0		BIOCARTA_HIVNEF_PATHWAY	56	1.37789	0.603555		KEGG_BASAL_CELL_CARCINOMA	55	1.347	0.484873		REACTOME_RNA_POLYMERASE_I_PROMOTER_ESCAPE	84	2.49875	0		PID_INTEGRIN3_PATHWAY	42	1.52381	0.108504
REACTOME_SENESCENCE_ASSOCIATED_SECRETORY_PHENOTYPE_SASP	2.4991	0		BIOCARTA_PTEN_PATHWAY	18	1.37089	0.581248		KEGG_RNA_DEGRADATION	53	1.34253	0.462305		REACTOME_RHO_GTPASES_ACTIVATE_PKNS	88	2.49804	0		PID_IL23_PATHWAY	37	1.51386	0.106311
REACTOME_MEIOTIC_RECOMBINATION	2.49272	0		BIOCARTA_CASPASE_PATHWAY	22	1.37083	0.53973		KEGG_NEUROTROPHIN_SIGNALING_PATHWAY	125	1.34222	0.429885		REACTOME_MEIOTIC_RECOMBINATION	80	2.48155	0		PID_IL12_STAT4_PATHWAY	33	1.49357	0.1149
REACTOME_RNA_POLYMERASE_I_PROMOTER_ESCAPE	2.48939	0		BIOCARTA_CHEMICAL_PATHWAY	18	1.3492	0.571805		KEGG_O_GLYCAN_BIOSYNTHESIS	29	1.33954	0.407906		REACTOME_NUCLEOSOME_ASSEMBLY	67	2.43688	0		PID_REG_GR_PATHWAY	81	1.48876	0.11143
REACTOME_NUCLEOSOME_ASSEMBLY	2.48599	0		BIOCARTA_GSK3_PATHWAY	20	1.34692	0.543013		KEGG_APOPTOSIS	87	1.3332	0.399622		REACTOME_TRANSCRIPTIONAL_REGULATION_BY_SMALL_RNAS	99	2.43354	0		PID_UPA_UPAR_PATHWAY	42	1.46361	0.125591
REACTOME_AMYLOID_FIBER_FORMATION	2.42057	0		BIOCARTA_ATRBRCA_PATHWAY	22	1.34629	0.512662		KEGG_MISMATCH_REPAIR	23	1.32566	0.396703		REACTOME_AMYLOID_FIBER_FORMATION	101	2.41491	0		PID_S1P_S1P1_PATHWAY	21	1.46204	0.119192
REACTOME_TRANSCRIPTIONAL_REGULATION_BY_SMALL_RNAS	2.41528	0		BIOCARTA_IL7_PATHWAY	16	1.31262	0.588239		KEGG_ENDOMETRIAL_CANCER	52	1.32557	0.374822		REACTOME_RUNX1_REGULATES_TRANSCRIPTION_OF_GENES_INVOLVED_IN_DIFFERENTIATION_OF_HSCS	123	2.37712	0		PID_IL12_2PATHWAY	63	1.43717	0.134508
REACTOME_RUNX1_REGULATES_TRANSCRIPTION_OF_GENES_INVOLVED_IN_DIFFERENTIATION_OF_HSCS	2.40554	0		BIOCARTA_MTOR_PATHWAY	21	1.26861	0.706952		KEGG_BUTANOATE_METABOLISM	33	1.30291	0.41427		REACTOME_RNA_POLYMERASE_I_TRANSCRIPTION	103	2.35501	0		PID_HIF1_TFPATHWAY	66	1.42061	0.143722
REACTOME_NEGATIVE_EPIGENETIC_REGULATION_OF_RRNA_EXPRESSION	2.37486	0		BIOCARTA_STRESS_PATHWAY	24	1.2576	0.708342		KEGG_INOSITOL_PHOSPHATE_METABOLISM	54	1.28236	0.454233		REACTOME_RUNX1_REGULATES_GENES_INVOLVED_IN_MEGAKARYOCYTE_DIFFERENTIATION_AND_PLATELET_FUNCTION	91	2.35428	0		PID_ERBB_NETWORK_PATHWAY	15	1.3904	0.168173
REACTOME_RNA_POLYMERASE_I_TRANSCRIPTION	2.3575	0		BIOCARTA_TOLL_PATHWAY	25	1.2553	0.682687		KEGG_PATHWAYS_IN_CANCER	322	1.27165	0.464055		REACTOME_MEIOTIC_SYNAPSIS	75	2.35117	0		PID_PRL_SIGNALING_EVENTS_PATHWAY	23	1.37152	0.183007
REACTOME_RUNX1_REGULATES_GENES_INVOLVED_IN_MEGAKARYOCYTE_DIFFERENTIATION_AND_PLATELET_FUNCTION	2.35003	0		BIOCARTA_AMAN_PATHWAY	15	1.25067	0.666484		KEGG_ONE_CARBON_POOL_BY_FOLATE	17	1.27163	0.443048		REACTOME_NEGATIVE_EPIGENETIC_REGULATION_OF_RRNA_EXPRESSION	102	2.34742	0		PID_IL4_2PATHWAY	61	1.32538	0.236064
REACTOME_PRE_NOTCH_EXPRESSION_AND_PROCESSING	2.3363	0		BIOCARTA_PGC1A_PATHWAY	15	1.24337	0.661208		KEGG_PROSTATE_CANCER	89	1.27043	0.427963		REACTOME_PRE_NOTCH_EXPRESSION_AND_PROCESSING	102	2.333	0		PID_CIRCADIAN_PATHWAY	15	1.31325	0.243691
REACTOME_POSITIVE_EPIGENETIC_REGULATION_OF_RRNA_EXPRESSION	2.30938	0		BIOCARTA_FMLP_PATHWAY	34	1.24246	0.636667		KEGG_VALINE_LEUCINE_AND_ISOLEUCINE_DEGRADATION	43	1.26981	0.412144		REACTOME_POSITIVE_EPIGENETIC_REGULATION_OF_RRNA_EXPRESSION	100	2.31812	0		PID_TAP63_PATHWAY	54	1.29918	0.252838
PID_NFAT_TFPATHWAY	2.30642	0		BIOCARTA_NFKB_PATHWAY	21	1.20785	0.716903		KEGG_DNA_REPLICATION	36	1.26683	0.404417		REACTOME_FORMATION_OF_THE_BETA_CATENIN:TCF_TRANSACTIVATING_COMPLEX	86	2.27717	0		PID_INTEGRIN_A4B1_PATHWAY	32	1.21934	0.380212
REACTOME_MEIOTIC_SYNAPSIS	2.29835	0		BIOCARTA_P38MAPK_PATHWAY	36	1.19664	0.722491		KEGG_GLIOMA	65	1.25124	0.429433		REACTOME_MEIOSIS	111	2.2696	0		PID_CMYB_PATHWAY	83	1.19227	0.421583
REACTOME_FORMATION_OF_THE_BETA_CATENIN:TCF_TRANSACTIVATING_COMPLEX	2.282	0		BIOCARTA_IGF1MTOR_PATHWAY	18	1.19214	0.708543		KEGG_PROGESTERONE_MEDIATED_OOCYTE_MATURATION	85	1.24845	0.421031		REACTOME_ACTIVATION_OF_HOX_GENES_DURING_DIFFERENTIATION	115	2.24823	0		PID_ALK1_PATHWAY	26	1.18965	0.411411
REACTOME_ACTIVATION_OF_HOX_GENES_DURING_DIFFERENTIATION	2.2679	0		BIOCARTA_RELA_PATHWAY	15	1.16889	0.754198		KEGG_PANCREATIC_CANCER	69	1.23571	0.437508		REACTOME_TELOMERE_MAINTENANCE	78	2.24745	0		PID_SMAD2_3NUCLEAR_PATHWAY	81	1.16833	0.443194
REACTOME_TELOMERE_MAINTENANCE	2.23537	3.10494e-05		BIOCARTA_ARAP_PATHWAY	17	1.15578	0.769536		KEGG_SELENOAMINO_ACID_METABOLISM	25	1.2232	0.45551		REACTOME_REPRODUCTION	137	2.19991	0		PID_P38_MKK3_6PATHWAY	26	1.14342	0.484541
REACTOME_OXIDATIVE_STRESS_INDUCED_SENESCENCE	2.23413	3.00144e-05		BIOCARTA_PTDINS_PATHWAY	23	1.14922	0.76392		KEGG_GLYCOSAMINOGLYCAN_BIOSYNTHESIS_HEPARAN_SULFATE	26	1.21867	0.452683		REACTOME_METALLOPROTEASE_DUBS	32	2.19533	0		PID_INTEGRIN2_PATHWAY	28	1.10945	0.549083
REACTOME_MEIOSIS	2.22702	2.90462e-05		BIOCARTA_AKT_PATHWAY	22	1.146	0.749581		KEGG_ADIPOCYTOKINE_SIGNALING_PATHWAY	67	1.21247	0.454245		REACTOME_OXIDATIVE_STRESS_INDUCED_SENESCENCE	118	2.19092	0		PID_HES_HEY_PATHWAY	48	1.10844	0.533984
REACTOME_REPRODUCTION	2.20353	2.81385e-05		BIOCARTA_RACCYCD_PATHWAY	26	1.13884	0.747372		KEGG_TASTE_TRANSDUCTION	52	1.2118	0.441767		REACTOME_DNA_DAMAGE_TELOMERE_STRESS_INDUCED_SENESCENCE	75	2.17419	0		PID_RB_1PATHWAY	65	1.04784	0.675199
REACTOME_METALLOPROTEASE_DUBS	2.16096	2.72858e-05		BIOCARTA_CTCF_PATHWAY	24	1.13034	0.750139		KEGG_LYSINE_DEGRADATION	39	1.20806	0.439274		REACTOME_COMPLEMENT_CASCADE	57	2.15757	0		PID_ER_NONGENOMIC_PATHWAY	40	1.01811	0.741536
REACTOME_DNA_DAMAGE_TELOMERE_STRESS_INDUCED_SENESCENCE	2.14789	2.64833e-05		BIOCARTA_GLEEVEC_PATHWAY	23	1.12386	0.745903		KEGG_RENAL_CELL_CARCINOMA	66	1.20373	0.436919		REACTOME_ATTENUATION_PHASE	28	2.12419	2.79208e-05		PID_SYNDECAN_2_PATHWAY	32	1.00817	0.748313
NABA_SECRETED_FACTORS	2.13238	7.97928e-05		BIOCARTA_RAC1_PATHWAY	21	1.1119	0.760232		KEGG_AXON_GUIDANCE	128	1.19849	0.437788		REACTOME_GENE_SILENCING_BY_RNA	128	2.12259	2.71231e-05		PID_MYC_REPRESS_PATHWAY	61	0.972038	0.837066
REACTOME_COMPLEMENT_CASCADE	2.1305	7.75764e-05		BIOCARTA_TCR_PATHWAY	44	1.10949	0.746352		KEGG_WNT_SIGNALING_PATHWAY	150	1.19175	0.443212		REACTOME_BASE_EXCISION_REPAIR	87	2.12025	2.63697e-05		PID_GMCSF_PATHWAY	36	0.967119	0.828118
REACTOME_ATTENUATION_PHASE	2.12655	7.54797e-05		BIOCARTA_CREB_PATHWAY	22	1.104	0.740049		KEGG_OOCYTE_MEIOSIS	111	1.18712	0.442773		REACTOME_ESTROGEN_DEPENDENT_GENE_EXPRESSION	144	2.08972	5.24241e-05		PID_TELOMERASE_PATHWAY	65	0.966829	0.806691
REACTOME_GENE_SILENCING_BY_RNA	2.11555	7.34934e-05		BIOCARTA_RAS_PATHWAY	22	1.09415	0.748809		KEGG_B_CELL_RECEPTOR_SIGNALING_PATHWAY	75	1.18578	0.434389		REACTOME_EPIGENETIC_REGULATION_OF_GENE_EXPRESSION	141	2.08109	0.000101211		PID_MAPK_TRK_PATHWAY	34	0.948252	0.839859
REACTOME_BASE_EXCISION_REPAIR	2.10206	0.000146527		BIOCARTA_HDAC_PATHWAY	25	1.08151	0.766218		KEGG_GLYCOSAMINOGLYCAN_BIOSYNTHESIS_CHONDROITIN_SULFATE	22	1.17245	0.457395		REACTOME_CHEMOKINE_RECEPTORS_BIND_CHEMOKINES	47	2.07035	0.000123649		PID_SYNDECAN_1_PATHWAY	46	0.946873	0.822673
REACTOME_ESTROGEN_DEPENDENT_GENE_EXPRESSION	2.08871	0.000167547		BIOCARTA_MCM_PATHWAY	18	1.07815	0.755607		KEGG_MTOR_SIGNALING_PATHWAY	51	1.1689	0.454511		REACTOME_HSF1_DEPENDENT_TRANSACTIVATION	38	2.06727	0.000120558		PID_S1P_S1P2_PATHWAY	24	0.929244	0.852197
REACTOME_CHROMOSOME_MAINTENANCE	2.08695	0.000163461		BIOCARTA_MET_PATHWAY	33	1.07565	0.743922		KEGG_HEDGEHOG_SIGNALING_PATHWAY	56	1.15428	0.481757		REACTOME_DETOXIFICATION_OF_REACTIVE_OXYGEN_SPECIES	36	2.06213	0.000142247		PID_S1P_S1P3_PATHWAY	29	0.928208	0.834319
PID_AP1_PATHWAY	2.07622	0.000227208		BIOCARTA_CXCR4_PATHWAY	19	1.06619	0.752269		KEGG_ADHERENS_JUNCTION	68	1.15004	0.481568		REACTOME_CHROMOSOME_MAINTENANCE	102	2.06038	0.00013886		PID_NOTCH_PATHWAY	59	0.926948	0.817897
REACTOME_CHEMOKINE_RECEPTORS_BIND_CHEMOKINES	2.0618	0.00033389		BIOCARTA_G2_PATHWAY	24	1.06341	0.741971		KEGG_SMALL_CELL_LUNG_CANCER	84	1.14071	0.495017		REACTOME_REGULATION_OF_INSULIN_LIKE_GROWTH_FACTOR_IGF_TRANSPORT_AND_UPTAKE_BY_INSULIN_LIKE_GROWTH_FACTOR_BINDING_PROTEINS_IGFBPS	121	2.03482	0.00027323		PID_RXR_VDR_PATHWAY	26	0.914109	0.833265
REACTOME_HSF1_DEPENDENT_TRANSACTIVATION	2.05998	0.000370759		BIOCARTA_HER2_PATHWAY	23	1.04204	0.782462		KEGG_CALCIUM_SIGNALING_PATHWAY	177	1.13932	0.488005		REACTOME_HATS_ACETYLATE_HISTONES	132	2.03389	0.000267021		PID_NFAT_3PATHWAY	53	0.909034	0.82743
REACTOME_DETOXIFICATION_OF_REACTIVE_OXYGEN_SPECIES	2.04432	0.000468523		BIOCARTA_PAR1_PATHWAY	19	1.00688	0.859387		KEGG_MELANOMA	71	1.12921	0.504164		REACTOME_FORMATION_OF_FIBRIN_CLOT_CLOTTING_CASCADE	39	1.99712	0.000544853		PID_ENDOTHELIN_PATHWAY	63	0.906112	0.816838
REACTOME_HATS_ACETYLATE_HISTONES	2.0393	0.000500371		BIOCARTA_IL12_PATHWAY	19	1.00326	0.850719		KEGG_ENDOCYTOSIS	177	1.12863	0.494679		REACTOME_ACTIVATION_OF_MATRIX_METALLOPROTEINASES	33	1.99605	0.000533008		PID_PS1_PATHWAY	45	0.899811	0.815645
REACTOME_REGULATION_OF_INSULIN_LIKE_GROWTH_FACTOR_IGF_TRANSPORT_AND_UPTAKE_BY_INSULIN_LIKE_GROWTH_FACTOR_BINDING_PROTEINS_IGFBPS	2.02761	0.000649966		BIOCARTA_WNT_PATHWAY	24	0.991496	0.864865		KEGG_CELL_CYCLE	124	1.12658	0.48913		REACTOME_BINDING_AND_UPTAKE_OF_LIGANDS_BY_SCAVENGER_RECEPTORS	41	1.99512	0.000541866		PID_ARF6_TRAFFICKING_PATHWAY	49	0.876267	0.857405
REACTOME_EPIGENETIC_REGULATION_OF_GENE_EXPRESSION	2.02057	0.00071542		BIOCARTA_PDGF_PATHWAY	28	0.978901	0.881028		KEGG_PANTOTHENATE_AND_COA_BIOSYNTHESIS	16	1.11388	0.512413		REACTOME_MITOTIC_PROPHASE	133	1.9843	0.000717713		PID_BMP_PATHWAY	41	0.859391	0.879948
REACTOME_HSF1_ACTIVATION	2.01526	0.000856588		BIOCARTA_EIF_PATHWAY	15	0.970997	0.8839		KEGG_PROTEASOME	43	1.09032	0.5669		REACTOME_RMTS_METHYLATE_HISTONE_ARGININES	73	1.98307	0.000782277		PID_FOXO_PATHWAY	49	0.842393	0.899426
REACTOME_MITOTIC_PROPHASE	2.01103	0.00089554		BIOCARTA_BARRESTIN_SRC_PATHWAY	16	0.963351	0.887633		KEGG_NUCLEOTIDE_EXCISION_REPAIR	43	1.05656	0.651736		REACTOME_DNA_DOUBLE_STRAND_BREAK_RESPONSE	71	1.97062	0.000907525		PID_SYNDECAN_3_PATHWAY	17	0.834184	0.89831
REACTOME_FORMATION_OF_FIBRIN_CLOT_CLOTTING_CASCADE	2.01086	0.00087798		BIOCARTA_IGF1R_PATHWAY	23	0.95986	0.879225		KEGG_HISTIDINE_METABOLISM	28	1.05497	0.643745		REACTOME_COMMON_PATHWAY_OF_FIBRIN_CLOT_FORMATION	22	1.97018	0.000889731		PID_AMB2_NEUTROPHILS_PATHWAY	40	0.812479	0.925224
REACTOME_BINDING_AND_UPTAKE_OF_LIGANDS_BY_SCAVENGER_RECEPTORS	2.00906	0.000896712		BIOCARTA_TID_PATHWAY	19	0.940794	0.911909		KEGG_PYRUVATE_METABOLISM	40	1.05316	0.636223		REACTOME_HSF1_ACTIVATION	31	1.95682	0.00100586		PID_FCER1_PATHWAY	58	0.81247	0.907459
REACTOME_RMTS_METHYLATE_HISTONE_ARGININES	2.00337	0.00100416		BIOCARTA_EDG1_PATHWAY	22	0.936681	0.905984		KEGG_PORPHYRIN_AND_CHLOROPHYLL_METABOLISM	32	1.04513	0.647503		REACTOME_NONHOMOLOGOUS_END_JOINING_NHEJ	63	1.94723	0.00110014		PID_NFKAPPAB_CANONICAL_PATHWAY	23	0.760977	0.976708
REACTOME_COMMON_PATHWAY_OF_FIBRIN_CLOT_FORMATION	1.99251	0.00119898		BIOCARTA_TPO_PATHWAY	24	0.933176	0.898969		KEGG_BETA_ALANINE_METABOLISM	22	1.03551	0.664431		REACTOME_ECM_PROTEOGLYCANS	76	1.94686	0.00107977		PID_ANGIOPOIETIN_RECEPTOR_PATHWAY	49	0.71646	1
NABA_ECM_REGULATORS	1.97157	0.0016782		BIOCARTA_BCR_PATHWAY	33	0.931723	0.886273		KEGG_ACUTE_MYELOID_LEUKEMIA	57	1.03046	0.667848		REACTOME_STRIATED_MUSCLE_CONTRACTION	36	1.94082	0.00113263		PID_HIF2PATHWAY	32	0.683427	1
REACTOME_ACTIVATION_OF_MATRIX_METALLOPROTEINASES	1.97106	0.00164824		BIOCARTA_BIOPEPTIDES_PATHWAY	29	0.931216	0.871735		KEGG_GAP_JUNCTION	86	1.02063	0.684159		REACTOME_INTERLEUKIN_10_SIGNALING	45	1.93053	0.00123542		PID_S1P_META_PATHWAY	21	0.680407	1
REACTOME_NONHOMOLOGOUS_END_JOINING_NHEJ	1.95607	0.00200349		BIOCARTA_SHH_PATHWAY	16	0.931129	0.856627		KEGG_GLYCOSYLPHOSPHATIDYLINOSITOL_GPI_ANCHOR_BIOSYNTHESIS	25	1.01696	0.683093		REACTOME_CELLULAR_SENESCENCE	186	1.91841	0.00162871		PID_P38_ALPHA_BETA_DOWNSTREAM_PATHWAY	38	0.672078	0.993075
REACTOME_CELLULAR_SENESCENCE	1.95479	0.00203332		BIOCARTA_GCR_PATHWAY	17	0.9274	0.850773		KEGG_FC_EPSILON_RI_SIGNALING_PATHWAY	78	1.01472	0.678279		REACTOME_PEPTIDE_LIGAND_BINDING_RECEPTORS	187	1.90169	0.0021088		PID_IL8_CXCR2_PATHWAY	34	0.599394	1
REACTOME_ECM_PROTEOGLYCANS	1.93811	0.00259093		BIOCARTA_EGF_PATHWAY	27	0.924876	0.842256		KEGG_ETHER_LIPID_METABOLISM	29	1.01224	0.673876		REACTOME_KERATINIZATION	212	1.8906	0.0025053		PID_HIF1A_PATHWAY	16	0.579854	0.991547
BIOCARTA_INFLAM_PATHWAY	1.92297	0.00304689		BIOCARTA_KERATINOCYTE_PATHWAY	46	0.910694	0.861163		KEGG_FATTY_ACID_METABOLISM	42	1.00728	0.677384		REACTOME_COLLAGEN_DEGRADATION	64	1.86769	0.00364755
KEGG_COMPLEMENT_AND_COAGULATION_CASCADES	1.92009	0.00307484		BIOCARTA_IL1R_PATHWAY	30	0.899863	0.872754		KEGG_HOMOLOGOUS_RECOMBINATION	26	1.00374	0.676447		REACTOME_EXTRACELLULAR_MATRIX_ORGANIZATION	298	1.8611	0.00400717
REACTOME_STRIATED_MUSCLE_CONTRACTION	1.91322	0.00333279		BIOCARTA_ECM_PATHWAY	19	0.899602	0.859359		KEGG_COLORECTAL_CANCER	62	0.999381	0.678402		REACTOME_INTERLEUKIN_4_AND_INTERLEUKIN_13_SIGNALING	108	1.85648	0.00411914
REACTOME_INTERLEUKIN_10_SIGNALING	1.90901	0.00344582		BIOCARTA_ARF_PATHWAY	17	0.882335	0.88537		KEGG_MELANOGENESIS	101	0.995603	0.678698		REACTOME_ESR_MEDIATED_SIGNALING	214	1.8322	0.00564346
REACTOME_DNA_DOUBLE_STRAND_BREAK_RESPONSE	1.90892	0.00340705		BIOCARTA_ALK_PATHWAY	37	0.880623	0.875435		KEGG_ERBB_SIGNALING_PATHWAY	86	0.98115	0.71048		REACTOME_E3_UBIQUITIN_LIGASES_UBIQUITINATE_TARGET_PROTEINS	58	1.8315	0.0056486
REACTOME_KERATINIZATION	1.8923	0.00440402		BIOCARTA_AT1R_PATHWAY	27	0.877694	0.868279		KEGG_GLYCEROPHOSPHOLIPID_METABOLISM	71	0.942252	0.813537		REACTOME_METABOLISM_OF_STEROID_HORMONES	32	1.79692	0.00891714
REACTOME_PEPTIDE_LIGAND_BINDING_RECEPTORS	1.87234	0.00573199		BIOCARTA_MAPK_PATHWAY	81	0.871832	0.867826		KEGG_N_GLYCAN_BIOSYNTHESIS	45	0.937888	0.813941		REACTOME_DEGRADATION_OF_THE_EXTRACELLULAR_MATRIX	140	1.78977	0.00955486
NABA_CORE_MATRISOME	1.85164	0.00762803		BIOCARTA_TNFR2_PATHWAY	16	0.871661	0.855215		KEGG_THYROID_CANCER	29	0.937478	0.803086		REACTOME_SYNTHESIS_SECRETION_AND_DEACYLATION_OF_GHRELIN	19	1.78152	0.0103558
REACTOME_INTERLEUKIN_4_AND_INTERLEUKIN_13_SIGNALING	1.83794	0.00900617		BIOCARTA_FCER1_PATHWAY	39	0.86878	0.848467		KEGG_GLYCOSPHINGOLIPID_BIOSYNTHESIS_LACTO_AND_NEOLACTO_SERIES	25	0.932813	0.80456		REACTOME_CELLULAR_RESPONSES_TO_STRESS	423	1.78122	0.0102035
REACTOME_EXTRACELLULAR_MATRIX_ORGANIZATION	1.83695	0.00894354		BIOCARTA_PML_PATHWAY	17	0.822188	0.929198		KEGG_PURINE_METABOLISM	151	0.928551	0.804617		REACTOME_TRANSCRIPTIONAL_REGULATION_BY_RUNX1	231	1.77975	0.010141
PID_INTEGRIN1_PATHWAY	1.83578	0.00892339		BIOCARTA_NO1_PATHWAY	28	0.8064	0.946612		KEGG_PEROXISOME	78	0.924934	0.802944		REACTOME_HDMS_DEMETHYLATE_HISTONES	45	1.77753	0.0102081
REACTOME_COLLAGEN_DEGRADATION	1.82637	0.00978562		BIOCARTA_EFP_PATHWAY	16	0.799979	0.944901		KEGG_TIGHT_JUNCTION	129	0.878746	0.917797		REACTOME_SIGNALING_BY_NOTCH	227	1.77438	0.0103823
KEGG_ANTIGEN_PROCESSING_AND_PRESENTATION	1.82413	0.00998206		BIOCARTA_AGR_PATHWAY	32	0.799133	0.933207		KEGG_VEGF_SIGNALING_PATHWAY	75	0.875173	0.914409		REACTOME_INITIAL_TRIGGERING_OF_COMPLEMENT	22	1.7672	0.0110684
REACTOME_SYNTHESIS_SECRETION_AND_DEACYLATION_OF_GHRELIN	1.82297	0.0100263		BIOCARTA_INTEGRIN_PATHWAY	34	0.79638	0.925838		KEGG_T_CELL_RECEPTOR_SIGNALING_PATHWAY	107	0.870308	0.914297		REACTOME_INTEGRIN_CELL_SURFACE_INTERACTIONS	85	1.75364	0.01297
REACTOME_E3_UBIQUITIN_LIGASES_UBIQUITINATE_TARGET_PROTEINS	1.81257	0.0112727		BIOCARTA_CELLCYCLE_PATHWAY	23	0.785661	0.932186		KEGG_TYPE_II_DIABETES_MELLITUS	47	0.869205	0.904933		REACTOME_METABOLISM_OF_ANGIOTENSINOGEN_TO_ANGIOTENSINS	17	1.73639	0.0153814
NABA_ECM_GLYCOPROTEINS	1.80386	0.0124508		BIOCARTA_INSULIN_PATHWAY	21	0.782949	0.924056		KEGG_RNA_POLYMERASE	28	0.865694	0.902087		REACTOME_SIGNALING_BY_NUCLEAR_RECEPTORS	257	1.73568	0.0152563
REACTOME_DEGRADATION_OF_THE_EXTRACELLULAR_MATRIX	1.80264	0.0124495		BIOCARTA_ERK_PATHWAY	27	0.781873	0.913712		KEGG_VASCULAR_SMOOTH_MUSCLE_CONTRACTION	112	0.861972	0.899271		REACTOME_INTRINSIC_PATHWAY_OF_FIBRIN_CLOT_FORMATION	22	1.72458	0.0172731
REACTOME_CELLULAR_RESPONSES_TO_STRESS	1.7971	0.013117		BIOCARTA_IL2RB_PATHWAY	37	0.776868	0.909818		KEGG_BASAL_TRANSCRIPTION_FACTORS	33	0.849882	0.916798		REACTOME_TCF_DEPENDENT_SIGNALING_IN_RESPONSE_TO_WNT	227	1.71809	0.0184061
REACTOME_ESR_MEDIATED_SIGNALING	1.79448	0.0133495		BIOCARTA_GPCR_PATHWAY	30	0.775892	0.89961		KEGG_DRUG_METABOLISM_OTHER_ENZYMES	41	0.846478	0.91273		REACTOME_PROCESSING_OF_DNA_DOUBLE_STRAND_BREAK_ENDS	91	1.71794	0.0182203
REACTOME_TRANSCRIPTIONAL_REGULATION_BY_RUNX1	1.79405	0.0132158		BIOCARTA_TEL_PATHWAY	17	0.759716	0.912786		KEGG_TERPENOID_BACKBONE_BIOSYNTHESIS	15	0.840493	0.914481		REACTOME_G2_M_DNA_DAMAGE_CHECKPOINT	89	1.71732	0.0180514
REACTOME_METABOLISM_OF_STEROID_HORMONES	1.79076	0.0136062		BIOCARTA_PDZS_PATHWAY	17	0.718172	0.958482		KEGG_ABC_TRANSPORTERS	44	0.821603	0.941079		REACTOME_PLASMA_LIPOPROTEIN_ASSEMBLY	19	1.71688	0.0179851
KEGG_TYPE_I_DIABETES_MELLITUS	1.78197	0.014926		BIOCARTA_IGF1_PATHWAY	21	0.71745	0.947609		KEGG_CYTOSOLIC_DNA_SENSING_PATHWAY	51	0.81013	0.952207		REACTOME_FORMATION_OF_THE_CORNIFIED_ENVELOPE	127	1.67692	0.0267562
KEGG_ALLOGRAFT_REJECTION	1.78022	0.0151034		BIOCARTA_RHO_PATHWAY	21	0.69911	0.956595		KEGG_REGULATION_OF_AUTOPHAGY	30	0.765091	1		REACTOME_HSP90_CHAPERONE_CYCLE_FOR_STEROID_HORMONE_RECEPTORS_SHR	54	1.65836	0.0316847
REACTOME_SIGNALING_BY_NOTCH	1.77821	0.0153334		BIOCARTA_VEGF_PATHWAY	26	0.697895	0.946303		KEGG_EPITHELIAL_CELL_SIGNALING_IN_HELICOBACTER_PYLORI_INFECTION	67	0.750988	1		REACTOME_PROTEIN_UBIQUITINATION	78	1.62582	0.0423412
KEGG_MATURITY_ONSET_DIABETES_OF_THE_YOUNG	1.77222	0.0161571		BIOCARTA_NKCELLS_PATHWAY	19	0.629427	0.991685		KEGG_TRYPTOPHAN_METABOLISM	40	0.746384	1		REACTOME_SYNDECAN_INTERACTIONS	27	1.61858	0.0449531
BIOCARTA_P53HYPOXIA_PATHWAY	1.75663	0.0190943		BIOCARTA_BAD_PATHWAY	25	0.591682	0.998683		KEGG_BIOSYNTHESIS_OF_UNSATURATED_FATTY_ACIDS	19	0.706631	1		REACTOME_PEPTIDE_HORMONE_METABOLISM	83	1.6161	0.0452749
KEGG_CYTOKINE_CYTOKINE_RECEPTOR_INTERACTION	1.75137	0.0199426		BIOCARTA_MPR_PATHWAY	21	0.564813	0.995934		KEGG_VIBRIO_CHOLERAE_INFECTION	52	0.678481	1		REACTOME_RESPONSE_TO_ELEVATED_PLATELET_CYTOSOLIC_CA2PLUS	130	1.60463	0.0495245
REACTOME_METABOLISM_OF_ANGIOTENSINOGEN_TO_ANGIOTENSINS	1.74587	0.0210454		BIOCARTA_CHREBP_PATHWAY	19	0.489116	0.99649		KEGG_ASCORBATE_AND_ALDARATE_METABOLISM	16	0.673809	1		REACTOME_CLASS_A_1_RHODOPSIN_LIKE_RECEPTORS	313	1.60126	0.0503046
REACTOME_TCF_DEPENDENT_SIGNALING_IN_RESPONSE_TO_WNT	1.73234	0.0238557							KEGG_ALPHA_LINOLENIC_ACID_METABOLISM	18	0.673324	1		REACTOME_NOTCH3_INTRACELLULAR_DOMAIN_REGULATES_TRANSCRIPTION	25	1.59431	0.0530448
KEGG_GRAFT_VERSUS_HOST_DISEASE	1.73103	0.0238864							KEGG_GNRH_SIGNALING_PATHWAY	100	0.671152	1		REACTOME_COLLAGEN_FORMATION	87	1.58123	0.0585772
BIOCARTA_GRANULOCYTES_PATHWAY	1.72892	0.0240969							KEGG_VASOPRESSIN_REGULATED_WATER_REABSORPTION	43	0.624849	1		REACTOME_UB_SPECIFIC_PROCESSING_PROTEASES	195	1.54695	0.0771977
REACTOME_HDMS_DEMETHYLATE_HISTONES	1.72787	0.024124							KEGG_GLYCOSPHINGOLIPID_BIOSYNTHESIS_GANGLIO_SERIES	15	0.604854	1		REACTOME_METABOLISM_OF_AMINE_DERIVED_HORMONES	18	1.54338	0.0786419
BIOCARTA_STEM_PATHWAY	1.72785	0.0238816							KEGG_GLYOXYLATE_AND_DICARBOXYLATE_METABOLISM	16	0.570001	1		REACTOME_RHO_GTPASE_EFFECTORS	310	1.5405	0.0795922
REACTOME_SIGNALING_BY_NUCLEAR_RECEPTORS	1.72482	0.0242979							KEGG_PRIMARY_BILE_ACID_BIOSYNTHESIS	16	0.569545	0.994694		REACTOME_ZINC_TRANSPORTERS	17	1.53876	0.0797368
REACTOME_PROCESSING_OF_DNA_DOUBLE_STRAND_BREAK_ENDS	1.71433	0.0267101												REACTOME_CHROMATIN_ORGANIZATION	258	1.5381	0.0793908
REACTOME_INTEGRIN_CELL_SURFACE_INTERACTIONS	1.71239	0.0268296												REACTOME_COLLAGEN_BIOSYNTHESIS_AND_MODIFYING_ENZYMES	64	1.52635	0.0865295
NABA_PROTEOGLYCANS	1.7112	0.0268077												REACTOME_GPCR_LIGAND_BINDING	440	1.51945	0.0899544
REACTOME_G2_M_DNA_DAMAGE_CHECKPOINT	1.70537	0.0279451												REACTOME_PLASMA_LIPOPROTEIN_REMODELING	31	1.50941	0.096141
PID_FRA_PATHWAY	1.70266	0.0285882												REACTOME_RAF_INDEPENDENT_MAPK1_3_ACTIVATION	23	1.50339	0.100048
REACTOME_INITIAL_TRIGGERING_OF_COMPLEMENT	1.6957	0.0303175												REACTOME_IMMUNOREGULATORY_INTERACTIONS_BETWEEN_A_LYMPHOID_AND_A_NON_LYMPHOID_CELL	123	1.49989	0.101832
PID_TCR_CALCIUM_PATHWAY	1.69471	0.0303497												REACTOME_GLUTATHIONE_CONJUGATION	35	1.49616	0.103677
REACTOME_INTRINSIC_PATHWAY_OF_FIBRIN_CLOT_FORMATION	1.6936	0.0303704												REACTOME_ANTIMICROBIAL_PEPTIDES	86	1.49379	0.104473
REACTOME_FORMATION_OF_THE_CORNIFIED_ENVELOPE	1.69353	0.0300821												REACTOME_IL_6_TYPE_CYTOKINE_RECEPTOR_LIGAND_INTERACTIONS	17	1.48767	0.108373
REACTOME_PLASMA_LIPOPROTEIN_ASSEMBLY	1.69189	0.0302384												REACTOME_INTERLEUKIN_6_FAMILY_SIGNALING	24	1.4825	0.111486
PID_SYNDECAN_4_PATHWAY	1.68597	0.0316276												REACTOME_SURFACTANT_METABOLISM	26	1.47954	0.11312
BIOCARTA_ERYTH_PATHWAY	1.68467	0.0317755												REACTOME_REGULATION_OF_HSF1_MEDIATED_HEAT_SHOCK_RESPONSE	79	1.47851	0.112787
KEGG_AUTOIMMUNE_THYROID_DISEASE	1.68334	0.0318412												REACTOME_SCAVENGING_BY_CLASS_A_RECEPTORS	19	1.47753	0.112568
BIOCARTA_NKT_PATHWAY	1.6769	0.0337607												REACTOME_CELL_SURFACE_INTERACTIONS_AT_THE_VASCULAR_WALL	133	1.47181	0.116295
PID_ATF2_PATHWAY	1.6677	0.0366111												REACTOME_METAL_ION_SLC_TRANSPORTERS	26	1.46158	0.124536
BIOCARTA_COMP_PATHWAY	1.65317	0.0414548												REACTOME_SIGNALING_BY_WNT	319	1.4594	0.125285
BIOCARTA_MTA3_PATHWAY	1.6475	0.043459												REACTOME_NON_INTEGRIN_MEMBRANE_ECM_INTERACTIONS	59	1.4577	0.125678
REACTOME_HSP90_CHAPERONE_CYCLE_FOR_STEROID_HORMONE_RECEPTORS_SHR	1.63787	0.0468966												REACTOME_MUSCLE_CONTRACTION	204	1.44988	0.131766
PID_INTEGRIN_A9B1_PATHWAY	1.62774	0.0511301												REACTOME_SEMA4D_INDUCED_CELL_MIGRATION_AND_GROWTH_CONE_COLLAPSE	20	1.43775	0.14258
REACTOME_PROTEIN_UBIQUITINATION	1.61855	0.0549864												REACTOME_ASSEMBLY_OF_ACTIVE_LPL_AND_LIPC_LIPASE_COMPLEXES	18	1.43422	0.144893
REACTOME_RESPONSE_TO_ELEVATED_PLATELET_CYTOSOLIC_CA2PLUS	1.60835	0.0595021												REACTOME_TGF_BETA_RECEPTOR_SIGNALING_ACTIVATES_SMADS	32	1.43057	0.147437
BIOCARTA_CYTOKINE_PATHWAY	1.60587	0.0602815												REACTOME_CELLULAR_RESPONSE_TO_HEAT_STRESS	98	1.42995	0.146667
REACTOME_CLASS_A_1_RHODOPSIN_LIKE_RECEPTORS	1.58993	0.0683664												REACTOME_PHASE_4_RESTING_MEMBRANE_POTENTIAL	19	1.42944	0.145887
BIOCARTA_CARDIACEGF_PATHWAY	1.58382	0.0708884												REACTOME_HOMOLOGY_DIRECTED_REPAIR	130	1.42581	0.148317
REACTOME_ZINC_TRANSPORTERS	1.58015	0.0724918												REACTOME_NEGATIVE_REGULATION_OF_MAPK_PATHWAY	40	1.42129	0.152084
KEGG_GLUTATHIONE_METABOLISM	1.56734	0.0801153												REACTOME_ASSEMBLY_AND_CELL_SURFACE_PRESENTATION_OF_NMDA_RECEPTORS	39	1.4014	0.172879
PID_CD8_TCR_DOWNSTREAM_PATHWAY	1.564	0.0817277												REACTOME_G_ALPHA_I_SIGNALLING_EVENTS	397	1.39796	0.175532
REACTOME_COLLAGEN_FORMATION	1.56204	0.0823589												REACTOME_DOWNREGULATION_OF_TGF_BETA_RECEPTOR_SIGNALING	26	1.39324	0.179925
REACTOME_PEPTIDE_HORMONE_METABOLISM	1.56103	0.0823208												REACTOME_MOLECULES_ASSOCIATED_WITH_ELASTIC_FIBRES	38	1.38703	0.185642
PID_INTEGRIN_CS_PATHWAY	1.55983	0.0824311												REACTOME_UCH_PROTEINASES	99	1.38631	0.185155
REACTOME_CHROMATIN_ORGANIZATION	1.55716	0.0833217												REACTOME_POST_CHAPERONIN_TUBULIN_FOLDING_PATHWAY	21	1.38347	0.187346
REACTOME_GLUTATHIONE_CONJUGATION	1.5556	0.0837324												REACTOME_RHO_GTPASES_ACTIVATE_ROCKS	19	1.38301	0.186393
REACTOME_SYNDECAN_INTERACTIONS	1.55449	0.0838114												REACTOME_BASIGIN_INTERACTIONS	25	1.37555	0.194695
PID_IL27_PATHWAY	1.54926	0.0864963												REACTOME_BIOSYNTHESIS_OF_SPECIALIZED_PRORESOLVING_MEDIATORS_SPMS	19	1.3701	0.199918
REACTOME_UB_SPECIFIC_PROCESSING_PROTEASES	1.54533	0.0885316												REACTOME_SIGNALING_BY_NOTCH3	49	1.36105	0.210687
REACTOME_RHO_GTPASE_EFFECTORS	1.54067	0.0911237												REACTOME_PLASMA_LIPOPROTEIN_ASSEMBLY_REMODELING_AND_CLEARANCE	70	1.35757	0.214045
REACTOME_RAF_INDEPENDENT_MAPK1_3_ACTIVATION	1.53682	0.0932765												REACTOME_PURINE_CATABOLISM	18	1.34947	0.223102
BIOCARTA_INTRINSIC_PATHWAY	1.53574	0.0933444												REACTOME_AFLATOXIN_ACTIVATION_AND_DETOXIFICATION	19	1.33143	0.247841
REACTOME_NOTCH3_INTRACELLULAR_DOMAIN_REGULATES_TRANSCRIPTION	1.53486	0.09335												REACTOME_SIGNALING_BY_TGF_BETA_FAMILY_MEMBERS	102	1.32084	0.262316
REACTOME_COLLAGEN_BIOSYNTHESIS_AND_MODIFYING_ENZYMES	1.53296	0.093875												REACTOME_LAMININ_INTERACTIONS	30	1.31839	0.264602
KEGG_HEMATOPOIETIC_CELL_LINEAGE	1.5305	0.0949671												REACTOME_DEUBIQUITINATION	268	1.30406	0.286666
KEGG_ECM_RECEPTOR_INTERACTION	1.52975	0.0948187												REACTOME_TRANSPORT_OF_BILE_SALTS_AND_ORGANIC_ACIDS_METAL_IONS_AND_AMINE_COMPOUNDS	86	1.30131	0.289117
KEGG_PROXIMAL_TUBULE_BICARBONATE_RECLAMATION	1.52922	0.0944723												REACTOME_O_GLYCOSYLATION_OF_TSR_DOMAIN_CONTAINING_PROTEINS	38	1.29839	0.291928
BIOCARTA_LAIR_PATHWAY	1.52399	0.0976465												REACTOME_INTERLEUKIN_7_SIGNALING	33	1.29405	0.297239
REACTOME_ANTIMICROBIAL_PEPTIDES	1.52256	0.0979889												REACTOME_NEUTROPHIL_DEGRANULATION	464	1.29136	0.300053
REACTOME_GPCR_LIGAND_BINDING	1.52219	0.0975755												REACTOME_DEFECTIVE_B4GALT7_CAUSES_EDS_PROGEROID_TYPE	20	1.2908	0.298967
REACTOME_METABOLISM_OF_AMINE_DERIVED_HORMONES	1.5183	0.100016												REACTOME_ARACHIDONIC_ACID_METABOLISM	58	1.28522	0.306823
KEGG_STEROID_HORMONE_BIOSYNTHESIS	1.51047	0.1052												REACTOME_ELASTIC_FIBRE_FORMATION	45	1.28481	0.305248
PID_INTEGRIN3_PATHWAY	1.50474	0.1093												REACTOME_ANTIGEN_PRESENTATION:_FOLDING_ASSEMBLY_AND_PEPTIDE_LOADING_OF_CLASS_I_MHC	25	1.2825	0.307311
KEGG_HYPERTROPHIC_CARDIOMYOPATHY_HCM	1.49995	0.112422												REACTOME_ACYL_CHAIN_REMODELLING_OF_PI	16	1.28245	0.305231
REACTOME_SURFACTANT_METABOLISM	1.49536	0.115698												REACTOME_CARGO_CONCENTRATION_IN_THE_ER	33	1.28124	0.305207
BIOCARTA_EICOSANOID_PATHWAY	1.49149	0.118215												REACTOME_ACYL_CHAIN_REMODELLING_OF_PE	23	1.27961	0.306196
REACTOME_IMMUNOREGULATORY_INTERACTIONS_BETWEEN_A_LYMPHOID_AND_A_NON_LYMPHOID_CELL	1.49029	0.11847												REACTOME_SIGNALING_BY_TGF_BETA_RECEPTOR_COMPLEX	73	1.27323	0.315833
REACTOME_IL_6_TYPE_CYTOKINE_RECEPTOR_LIGAND_INTERACTIONS	1.48811	0.11944												REACTOME_ASSEMBLY_OF_COLLAGEN_FIBRILS_AND_OTHER_MULTIMERIC_STRUCTURES	61	1.26798	0.323517
PID_IL12_STAT4_PATHWAY	1.48742	0.119242												REACTOME_RUNX2_REGULATES_OSTEOBLAST_DIFFERENTIATION	23	1.26254	0.33171
REACTOME_REGULATION_OF_HSF1_MEDIATED_HEAT_SHOCK_RESPONSE	1.48442	0.121136												REACTOME_G2_M_CHECKPOINTS	161	1.26082	0.332995
REACTOME_INTERLEUKIN_6_FAMILY_SIGNALING	1.48176	0.122692												REACTOME_RUNX2_REGULATES_BONE_DEVELOPMENT	30	1.25884	0.334818
REACTOME_CELL_SURFACE_INTERACTIONS_AT_THE_VASCULAR_WALL	1.47855	0.124819												REACTOME_ACTIVATION_OF_BH3_ONLY_PROTEINS	30	1.25502	0.340284
PID_IL23_PATHWAY	1.47776	0.124743												REACTOME_PLATELET_ACTIVATION_SIGNALING_AND_AGGREGATION	256	1.25388	0.340296
BIOCARTA_TH1TH2_PATHWAY	1.47663	0.124995												REACTOME_UNFOLDED_PROTEIN_RESPONSE_UPR	86	1.24812	0.349662
KEGG_RENIN_ANGIOTENSIN_SYSTEM	1.47319	0.127375												REACTOME_NOTCH4_INTRACELLULAR_DOMAIN_REGULATES_TRANSCRIPTION	20	1.24471	0.354092
REACTOME_PLASMA_LIPOPROTEIN_REMODELING	1.47295	0.126753												REACTOME_DEFENSINS	42	1.24149	0.358582
PID_REG_GR_PATHWAY	1.47032	0.128484												REACTOME_STIMULI_SENSING_CHANNELS	106	1.24105	0.357166
REACTOME_MUSCLE_CONTRACTION	1.46983	0.12816												REACTOME_ESTROGEN_DEPENDENT_NUCLEAR_EVENTS_DOWNSTREAM_OF_ESR_MEMBRANE_SIGNALING	24	1.24018	0.356603
REACTOME_ASSEMBLY_OF_ACTIVE_LPL_AND_LIPC_LIPASE_COMPLEXES	1.46872	0.128197												REACTOME_GLYCOGEN_BREAKDOWN_GLYCOGENOLYSIS	15	1.23689	0.360839
KEGG_ARGININE_AND_PROLINE_METABOLISM	1.46783	0.128222												REACTOME_DNA_DOUBLE_STRAND_BREAK_REPAIR	158	1.2359	0.360565
KEGG_LYSOSOME	1.45813	0.136596												REACTOME_METABOLISM_OF_FAT_SOLUBLE_VITAMINS	47	1.23052	0.369917
PID_UPA_UPAR_PATHWAY	1.45702	0.136898												REACTOME_IRE1ALPHA_ACTIVATES_CHAPERONES	46	1.22454	0.379792
REACTOME_NON_INTEGRIN_MEMBRANE_ECM_INTERACTIONS	1.45673	0.136362												REACTOME_THE_CANONICAL_RETINOID_CYCLE_IN_RODS_TWILIGHT_VISION	23	1.22018	0.386011
REACTOME_SIGNALING_BY_WNT	1.45593	0.136249												REACTOME_REGULATION_OF_IFNA_SIGNALING	22	1.21983	0.38431
REACTOME_METAL_ION_SLC_TRANSPORTERS	1.45518	0.136149												REACTOME_PREFOLDIN_MEDIATED_TRANSFER_OF_SUBSTRATE_TO_CCT_TRIC	28	1.21564	0.391371
KEGG_METABOLISM_OF_XENOBIOTICS_BY_CYTOCHROME_P450	1.44611	0.144125												REACTOME_COOPERATION_OF_PREFOLDIN_AND_TRIC_CCT_IN_ACTIN_AND_TUBULIN_FOLDING	31	1.21352	0.393662
REACTOME_HOMOLOGY_DIRECTED_REPAIR	1.44394	0.145503												REACTOME_TRANSPORT_OF_CONNEXONS_TO_THE_PLASMA_MEMBRANE	18	1.21205	0.394311
KEGG_ASTHMA	1.43704	0.151749												REACTOME_PKMTS_METHYLATE_HISTONE_LYSINES	62	1.20753	0.401797
PID_S1P_S1P1_PATHWAY	1.43298	0.155164												REACTOME_GAMMA_CARBOXYLATION_HYPUSINE_FORMATION_AND_ARYLSULFATASE_ACTIVATION	38	1.20661	0.401615
REACTOME_CELLULAR_RESPONSE_TO_HEAT_STRESS	1.4317	0.155639												REACTOME_SIGNALING_BY_RHO_GTPASES	438	1.20029	0.413046
REACTOME_SCAVENGING_BY_CLASS_A_RECEPTORS	1.42837	0.157998												REACTOME_CARDIAC_CONDUCTION	138	1.1969	0.418139
REACTOME_TGF_BETA_RECEPTOR_SIGNALING_ACTIVATES_SMADS	1.42525	0.160245												REACTOME_FORMATION_OF_TUBULIN_FOLDING_INTERMEDIATES_BY_CCT_TRIC	24	1.1908	0.429864
REACTOME_ASSEMBLY_AND_CELL_SURFACE_PRESENTATION_OF_NMDA_RECEPTORS	1.424	0.160733												REACTOME_ION_CHANNEL_TRANSPORT	182	1.18842	0.433001
BIOCARTA_ARENRF2_PATHWAY	1.42287	0.161104												REACTOME_M_PHASE	374	1.18748	0.432538
REACTOME_PHASE_4_RESTING_MEMBRANE_POTENTIAL	1.42085	0.1625												REACTOME_CALNEXIN_CALRETICULIN_CYCLE	26	1.18486	0.4361
PID_HIF1_TFPATHWAY	1.41652	0.166529												REACTOME_INTERLEUKIN_12_FAMILY_SIGNALING	56	1.18357	0.436594
KEGG_LEISHMANIA_INFECTION	1.41492	0.167292												REACTOME_ACYL_CHAIN_REMODELLING_OF_PC	25	1.17627	0.45047
REACTOME_SEMA4D_INDUCED_CELL_MIGRATION_AND_GROWTH_CONE_COLLAPSE	1.41396	0.167221												REACTOME_FGFR2_MUTANT_RECEPTOR_ACTIVATION	33	1.17547	0.449751
KEGG_TGF_BETA_SIGNALING_PATHWAY	1.41248	0.168084												REACTOME_EGFR_DOWNREGULATION	31	1.17524	0.447701
KEGG_DILATED_CARDIOMYOPATHY	1.41073	0.16938												REACTOME_GAP_JUNCTION_ASSEMBLY	35	1.1723	0.452181
PID_IL12_2PATHWAY	1.40839	0.170928												REACTOME_DIGESTION_AND_ABSORPTION	24	1.16963	0.456015
REACTOME_BIOSYNTHESIS_OF_SPECIALIZED_PRORESOLVING_MEDIATORS_SPMS	1.40503	0.173969												REACTOME_ION_HOMEOSTASIS	54	1.16633	0.461359
PID_ERBB_NETWORK_PATHWAY	1.40296	0.175443												REACTOME_COLLAGEN_CHAIN_TRIMERIZATION	44	1.16542	0.460843
REACTOME_MOLECULES_ASSOCIATED_WITH_ELASTIC_FIBRES	1.40134	0.176426												REACTOME_NUCLEOBASE_CATABOLISM	36	1.16245	0.465221
REACTOME_NEGATIVE_REGULATION_OF_MAPK_PATHWAY	1.39846	0.178943												REACTOME_SEMA4D_IN_SEMAPHORIN_SIGNALING	24	1.16121	0.465643
REACTOME_G_ALPHA_I_SIGNALLING_EVENTS	1.38656	0.192546												REACTOME_GENERATION_OF_SECOND_MESSENGER_MOLECULES	31	1.16039	0.46513
REACTOME_UCH_PROTEINASES	1.386	0.192185												REACTOME_SMAD2_SMAD3:SMAD4_HETEROTRIMER_REGULATES_TRANSCRIPTION	32	1.14966	0.489354
BIOCARTA_AMI_PATHWAY	1.38078	0.19795												REACTOME_POST_TRANSLATIONAL_MODIFICATION:_SYNTHESIS_OF_GPI_ANCHORED_PROTEINS	87	1.14139	0.50789
REACTOME_DOWNREGULATION_OF_TGF_BETA_RECEPTOR_SIGNALING	1.37737	0.201164												REACTOME_DOPAMINE_NEUROTRANSMITTER_RELEASE_CYCLE	21	1.14079	0.506726
REACTOME_POST_CHAPERONIN_TUBULIN_FOLDING_PATHWAY	1.37658	0.201121												REACTOME_HS_GAG_DEGRADATION	22	1.13888	0.508733
PID_PRL_SIGNALING_EVENTS_PATHWAY	1.36889	0.210489												REACTOME_ORGANIC_CATION_ANION_ZWITTERION_TRANSPORT	15	1.13092	0.527007
REACTOME_PURINE_CATABOLISM	1.35784	0.224606												REACTOME_INTERFERON_ALPHA_BETA_SIGNALING	64	1.1274	0.533954
REACTOME_BASIGIN_INTERACTIONS	1.3534	0.229913												REACTOME_CELL_EXTRACELLULAR_MATRIX_INTERACTIONS	18	1.10536	0.592372
REACTOME_RHO_GTPASES_ACTIVATE_ROCKS	1.34832	0.235748												REACTOME_SHC_MEDIATED_CASCADE:FGFR3	18	1.10433	0.592493
REACTOME_SIGNALING_BY_NOTCH3	1.34666	0.2369												REACTOME_NCAM1_INTERACTIONS	42	1.10282	0.593659
REACTOME_PLASMA_LIPOPROTEIN_ASSEMBLY_REMODELING_AND_CLEARANCE	1.34576	0.23702												REACTOME_PD_1_SIGNALING	22	1.10265	0.591076
REACTOME_AFLATOXIN_ACTIVATION_AND_DETOXIFICATION	1.34442	0.237886												REACTOME_A_TETRASACCHARIDE_LINKER_SEQUENCE_IS_REQUIRED_FOR_GAG_SYNTHESIS	26	1.10172	0.590784
KEGG_ARACHIDONIC_ACID_METABOLISM	1.3391	0.244475												REACTOME_DISEASES_ASSOCIATED_WITH_O_GLYCOSYLATION_OF_PROTEINS	65	1.09742	0.600309
REACTOME_LAMININ_INTERACTIONS	1.32788	0.260924												REACTOME_ANCHORING_FIBRIL_FORMATION	15	1.09736	0.597455
REACTOME_DEUBIQUITINATION	1.31796	0.275338												REACTOME_SEMAPHORIN_INTERACTIONS	64	1.09736	0.594468
REACTOME_ANTIGEN_PRESENTATION:_FOLDING_ASSEMBLY_AND_PEPTIDE_LOADING_OF_CLASS_I_MHC	1.31071	0.286535												REACTOME_CREATION_OF_C4_AND_C2_ACTIVATORS	15	1.09092	0.60988
REACTOME_O_GLYCOSYLATION_OF_TSR_DOMAIN_CONTAINING_PROTEINS	1.30824	0.289317												REACTOME_RHO_GTPASES_ACTIVATE_NADPH_OXIDASES	24	1.08684	0.61877
PID_TAP63_PATHWAY	1.30676	0.290491												REACTOME_NEUROTRANSMITTER_RELEASE_CYCLE	49	1.08669	0.616098
BIOCARTA_MCALPAIN_PATHWAY	1.30504	0.292183												REACTOME_NUCLEAR_RECEPTOR_TRANSCRIPTION_PATHWAY	53	1.07709	0.641314
REACTOME_ELASTIC_FIBRE_FORMATION	1.30419	0.292282												REACTOME_CLASS_B_2_SECRETIN_FAMILY_RECEPTORS	88	1.07177	0.654362
KEGG_NOD_LIKE_RECEPTOR_SIGNALING_PATHWAY	1.30407	0.291019												REACTOME_PHOSPHOLIPASE_C_MEDIATED_CASCADE_FGFR2	18	1.07064	0.654776
REACTOME_NEUTROPHIL_DEGRANULATION	1.3018	0.293538												REACTOME_ERBB2_REGULATES_CELL_MOTILITY	15	1.06778	0.66062
REACTOME_SIGNALING_BY_TGF_BETA_FAMILY_MEMBERS	1.29906	0.297061												REACTOME_SIGNALING_BY_NOTCH2	33	1.06481	0.666447
PID_IL4_2PATHWAY	1.29858	0.296411												REACTOME_TNFS_BIND_THEIR_PHYSIOLOGICAL_RECEPTORS	28	1.06229	0.671149
PID_CIRCADIAN_PATHWAY	1.29542	0.30077												REACTOME_MRNA_SPLICING_MINOR_PATHWAY	51	1.05908	0.677808
REACTOME_RUNX2_REGULATES_OSTEOBLAST_DIFFERENTIATION	1.29141	0.306596												REACTOME_TRANSMISSION_ACROSS_CHEMICAL_SYNAPSES	264	1.0559	0.6841
REACTOME_ACYL_CHAIN_REMODELLING_OF_PI	1.28913	0.309262												REACTOME_TRANSLOCATION_OF_ZAP_70_TO_IMMUNOLOGICAL_SYNAPSE	18	1.0509	0.696708
REACTOME_ACYL_CHAIN_REMODELLING_OF_PE	1.28859	0.308839												REACTOME_G_ALPHA_S_SIGNALLING_EVENTS	500	1.04878	0.700212
REACTOME_TRANSPORT_OF_BILE_SALTS_AND_ORGANIC_ACIDS_METAL_IONS_AND_AMINE_COMPOUNDS	1.2841	0.315647												REACTOME_OTHER_SEMAPHORIN_INTERACTIONS	19	1.04644	0.704156
REACTOME_INTERLEUKIN_7_SIGNALING	1.28359	0.315002												REACTOME_MAPK_TARGETS_NUCLEAR_EVENTS_MEDIATED_BY_MAP_KINASES	31	1.04434	0.707554
KEGG_P53_SIGNALING_PATHWAY	1.28184	0.31682												REACTOME_SHC_MEDIATED_CASCADE:FGFR2	23	1.04315	0.708232
REACTOME_CARGO_CONCENTRATION_IN_THE_ER	1.27653	0.325223												REACTOME_DARPP_32_EVENTS	23	1.04242	0.707112
REACTOME_ESTROGEN_DEPENDENT_NUCLEAR_EVENTS_DOWNSTREAM_OF_ESR_MEMBRANE_SIGNALING	1.27474	0.327168												REACTOME_SYNTHESIS_OF_VERY_LONG_CHAIN_FATTY_ACYL_COAS	20	1.04096	0.708547
REACTOME_ARACHIDONIC_ACID_METABOLISM	1.27353	0.328066												REACTOME_ION_TRANSPORT_BY_P_TYPE_ATPASES	55	1.03677	0.719021
REACTOME_G2_M_CHECKPOINTS	1.2715	0.330275												REACTOME_SIGNALING_BY_FGFR2_IIIA_TM	19	1.03147	0.732931
REACTOME_DEFECTIVE_B4GALT7_CAUSES_EDS_PROGEROID_TYPE	1.26713	0.337382												REACTOME_SRP_DEPENDENT_COTRANSLATIONAL_PROTEIN_TARGETING_TO_MEMBRANE	111	1.03035	0.733404
REACTOME_SIGNALING_BY_TGF_BETA_RECEPTOR_COMPLEX	1.26651	0.336978												REACTOME_UPTAKE_AND_ACTIONS_OF_BACTERIAL_TOXINS	29	1.02988	0.731723
BIOCARTA_CDMAC_PATHWAY	1.26338	0.341518												REACTOME_N_GLYCAN_TRIMMING_IN_THE_ER_AND_CALNEXIN_CALRETICULIN_CYCLE	35	1.02875	0.732244
REACTOME_ASSEMBLY_OF_COLLAGEN_FIBRILS_AND_OTHER_MULTIMERIC_STRUCTURES	1.2589	0.34862												REACTOME_INWARDLY_RECTIFYING_KPLUS_CHANNELS	30	1.02623	0.736925
REACTOME_NOTCH4_INTRACELLULAR_DOMAIN_REGULATES_TRANSCRIPTION	1.25736	0.349996												REACTOME_GPVI_MEDIATED_ACTIVATION_CASCADE	34	1.02623	0.733666
KEGG_MAPK_SIGNALING_PATHWAY	1.25262	0.357785												REACTOME_METABOLISM_OF_NITRIC_OXIDE:_ENOS_ACTIVATION_AND_REGULATION	15	1.02535	0.733362
REACTOME_UNFOLDED_PROTEIN_RESPONSE_UPR	1.25099	0.359651												REACTOME_GABA_RECEPTOR_ACTIVATION	55	1.02525	0.730434
PID_INTEGRIN_A4B1_PATHWAY	1.25085	0.358411												REACTOME_GAP_JUNCTION_TRAFFICKING_AND_REGULATION	48	1.02408	0.731019
REACTOME_DEFENSINS	1.24694	0.365113												REACTOME_SEROTONIN_NEUROTRANSMITTER_RELEASE_CYCLE	17	1.02192	0.734639
REACTOME_PLATELET_ACTIVATION_SIGNALING_AND_AGGREGATION	1.24554	0.366417												REACTOME_COPI_INDEPENDENT_GOLGI_TO_ER_RETROGRADE_TRAFFIC	50	1.02114	0.734143
BIOCARTA_ASBCELL_PATHWAY	1.2434	0.369185												REACTOME_TRANSCRIPTIONAL_ACTIVITY_OF_SMAD2_SMAD3:SMAD4_HETEROTRIMER	44	1.01549	0.749158
REACTOME_GLYCOGEN_BREAKDOWN_GLYCOGENOLYSIS	1.24212	0.370158												REACTOME_RHO_GTPASES_ACTIVATE_CIT	19	1.01544	0.746042
REACTOME_STIMULI_SENSING_CHANNELS	1.2411	0.370627												REACTOME_AMINE_LIGAND_BINDING_RECEPTORS	42	1.01479	0.744954
REACTOME_RUNX2_REGULATES_BONE_DEVELOPMENT	1.23773	0.375842												REACTOME_NOTCH1_INTRACELLULAR_DOMAIN_REGULATES_TRANSCRIPTION	47	1.01455	0.742563
REACTOME_ACTIVATION_OF_BH3_ONLY_PROTEINS	1.23653	0.376776												REACTOME_NEUROTRANSMITTER_RECEPTORS_AND_POSTSYNAPTIC_SIGNAL_TRANSMISSION	200	1.00836	0.759188
REACTOME_PKMTS_METHYLATE_HISTONE_LYSINES	1.23548	0.3775												REACTOME_DNA_REPAIR	313	1.00656	0.761604
REACTOME_DNA_DOUBLE_STRAND_BREAK_REPAIR	1.23283	0.381658												REACTOME_DISEASES_OF_GLYCOSYLATION	140	1.00385	0.767198
REACTOME_TRANSPORT_OF_CONNEXONS_TO_THE_PLASMA_MEMBRANE	1.23021	0.385687												REACTOME_DIGESTION	19	0.998817	0.780603
REACTOME_GAMMA_CARBOXYLATION_HYPUSINE_FORMATION_AND_ARYLSULFATASE_ACTIVATION	1.22799	0.388895												REACTOME_ANTIGEN_PROCESSING_CROSS_PRESENTATION	96	0.99699	0.783228
BIOCARTA_IL17_PATHWAY	1.22779	0.387704												REACTOME_ACTIVATION_OF_AMPK_DOWNSTREAM_OF_NMDARS	26	0.99634	0.782188
REACTOME_COOPERATION_OF_PREFOLDIN_AND_TRIC_CCT_IN_ACTIN_AND_TUBULIN_FOLDING	1.22678	0.388097												REACTOME_FRS_MEDIATED_FGFR3_SIGNALING	20	0.995587	0.781324
REACTOME_PREFOLDIN_MEDIATED_TRANSFER_OF_SUBSTRATE_TO_CCT_TRIC	1.22601	0.388208												REACTOME_MITOCHONDRIAL_PROTEIN_IMPORT	61	0.993478	0.784834
REACTOME_REGULATION_OF_IFNA_SIGNALING	1.22173	0.396119												REACTOME_CELL_JUNCTION_ORGANIZATION	86	0.990294	0.792087
KEGG_CHEMOKINE_SIGNALING_PATHWAY	1.22022	0.397664												REACTOME_PLATELET_AGGREGATION_PLUG_FORMATION	39	0.987332	0.798587
REACTOME_THE_CANONICAL_RETINOID_CYCLE_IN_RODS_TWILIGHT_VISION	1.21907	0.398605												REACTOME_DEFECTIVE_C1GALT1C1_CAUSES_TN_POLYAGGLUTINATION_SYNDROME_TNPS	17	0.985862	0.800574
REACTOME_ACYL_CHAIN_REMODELLING_OF_PC	1.21409	0.407979												REACTOME_SIGNALING_BY_NOTCH1_IN_CANCER	58	0.983014	0.806532
PID_ALK1_PATHWAY	1.2103	0.415036												REACTOME_TP53_REGULATES_TRANSCRIPTION_OF_ADDITIONAL_CELL_CYCLE_GENES_WHOSE_EXACT_ROLE_IN_THE_P53_PATHWAY_REMAIN_UNCERTAIN	19	0.976953	0.823254
REACTOME_IRE1ALPHA_ACTIVATES_CHAPERONES	1.2082	0.418273												REACTOME_HEPARAN_SULFATE_HEPARIN_HS_GAG_METABOLISM	55	0.976726	0.820729
REACTOME_METABOLISM_OF_FAT_SOLUBLE_VITAMINS	1.2069	0.419474												REACTOME_NUCLEAR_SIGNALING_BY_ERBB4	32	0.975085	0.822733
REACTOME_ION_CHANNEL_TRANSPORT	1.20609	0.419552												REACTOME_METABOLISM_OF_AMINO_ACIDS_AND_DERIVATIVES	362	0.974273	0.822108
REACTOME_CALNEXIN_CALRETICULIN_CYCLE	1.20525	0.419824												REACTOME_PLATELET_ADHESION_TO_EXPOSED_COLLAGEN	15	0.969586	0.834832
REACTOME_CARDIAC_CONDUCTION	1.2042	0.420625												REACTOME_GASTRIN_CREB_SIGNALLING_PATHWAY_VIA_PKC_AND_MAPK	18	0.965137	0.846162
REACTOME_FORMATION_OF_TUBULIN_FOLDING_INTERMEDIATES_BY_CCT_TRIC	1.20257	0.422401												REACTOME_SYNTHESIS_OF_LEUKOTRIENES_LT_AND_EOXINS_EX	21	0.961917	0.853682
REACTOME_FGFR2_MUTANT_RECEPTOR_ACTIVATION	1.20255	0.420755												REACTOME_TP53_REGULATES_TRANSCRIPTION_OF_CELL_CYCLE_GENES	47	0.960864	0.853706
KEGG_ALDOSTERONE_REGULATED_SODIUM_REABSORPTION	1.19735	0.43137												REACTOME_PLASMA_LIPOPROTEIN_CLEARANCE	33	0.959943	0.853373
REACTOME_SIGNALING_BY_RHO_GTPASES	1.19642	0.431746												REACTOME_POTASSIUM_CHANNELS	98	0.95912	0.852589
PID_CMYB_PATHWAY	1.19533	0.432425												REACTOME_ACETYLCHOLINE_NEUROTRANSMITTER_RELEASE_CYCLE	16	0.953443	0.868
REACTOME_COLLAGEN_CHAIN_TRIMERIZATION	1.19509	0.43129												REACTOME_ACTIVATION_OF_IRF3_IRF7_MEDIATED_BY_TBK1_IKK_EPSILON	16	0.952708	0.867074
NABA_COLLAGENS	1.19119	0.43847												REACTOME_ATF4_ACTIVATES_GENES_IN_RESPONSE_TO_ENDOPLASMIC_RETICULUM_STRESS	26	0.951915	0.866292
REACTOME_INTERLEUKIN_12_FAMILY_SIGNALING	1.18615	0.448928												REACTOME_GLUTAMATE_BINDING_ACTIVATION_OF_AMPA_RECEPTORS_AND_SYNAPTIC_PLASTICITY	31	0.949789	0.870294
REACTOME_NUCLEOBASE_CATABOLISM	1.18295	0.454835												REACTOME_FCERI_MEDIATED_MAPK_ACTIVATION	33	0.949541	0.867778
BIOCARTA_NUCLEARRS_PATHWAY	1.18165	0.456298												REACTOME_ROS_AND_RNS_PRODUCTION_IN_PHAGOCYTES	35	0.947464	0.871065
REACTOME_M_PHASE	1.17598	0.468446												REACTOME_APC_CDC20_MEDIATED_DEGRADATION_OF_NEK2A	25	0.947259	0.868376
REACTOME_ION_HOMEOSTASIS	1.174	0.471577												REACTOME_VISUAL_PHOTOTRANSDUCTION	97	0.945106	0.872233
KEGG_VIRAL_MYOCARDITIS	1.17334	0.471423												REACTOME_SMOOTH_MUSCLE_CONTRACTION	36	0.944733	0.87012
REACTOME_DIGESTION_AND_ABSORPTION	1.17318	0.47002												REACTOME_SIGNALING_BY_EGFR_IN_CANCER	24	0.943059	0.871995
REACTOME_SMAD2_SMAD3:SMAD4_HETEROTRIMER_REGULATES_TRANSCRIPTION	1.1722	0.470615												REACTOME_CELL_CYCLE_CHECKPOINTS	279	0.942894	0.869147
REACTOME_EGFR_DOWNREGULATION	1.17067	0.472538												REACTOME_SYNTHESIS_OF_PC	28	0.942596	0.866946
BIOCARTA_HIF_PATHWAY	1.1699	0.47273												REACTOME_CHONDROITIN_SULFATE_DERMATAN_SULFATE_METABOLISM	50	0.938811	0.876049
KEGG_JAK_STAT_SIGNALING_PATHWAY	1.16975	0.471363												REACTOME_G_ALPHA_Z_SIGNALLING_EVENTS	47	0.938806	0.872804
BIOCARTA_CCR5_PATHWAY	1.16839	0.472951												REACTOME_ASPARAGINE_N_LINKED_GLYCOSYLATION	299	0.93788	0.872452
KEGG_BLADDER_CANCER	1.16767	0.472831												REACTOME_PERK_REGULATES_GENE_EXPRESSION	30	0.937673	0.869915
KEGG_ARRHYTHMOGENIC_RIGHT_VENTRICULAR_CARDIOMYOPATHY_ARVC	1.16654	0.47367												REACTOME_COBALAMIN_CBL_VITAMIN_B12_TRANSPORT_AND_METABOLISM	19	0.937006	0.868989
KEGG_CARDIAC_MUSCLE_CONTRACTION	1.16243	0.482102												REACTOME_OLFACTORY_SIGNALING_PATHWAY	364	0.935766	0.869653
BIOCARTA_VIP_PATHWAY	1.15645	0.495213												REACTOME_SIGNALING_BY_NOTCH1_HD_DOMAIN_MUTANTS_IN_CANCER	15	0.934296	0.871029
PID_SMAD2_3NUCLEAR_PATHWAY	1.14964	0.510773												REACTOME_GRB2_EVENTS_IN_ERBB2_SIGNALING	16	0.93311	0.871383
KEGG_NOTCH_SIGNALING_PATHWAY	1.14781	0.513715												REACTOME_TRANSCRIPTIONAL_REGULATION_BY_THE_AP_2_TFAP2_FAMILY_OF_TRANSCRIPTION_FACTORS	35	0.930357	0.876675
REACTOME_HS_GAG_DEGRADATION	1.14674	0.514617												REACTOME_RNA_POLYMERASE_II_TRANSCRIBES_SNRNA_GENES	75	0.927762	0.88174
REACTOME_GAP_JUNCTION_ASSEMBLY	1.1448	0.517811												REACTOME_TOLL_LIKE_RECEPTOR_9_TLR9_CASCADE	93	0.927335	0.880004
BIOCARTA_NFAT_PATHWAY	1.14391	0.518279												REACTOME_SLC_MEDIATED_TRANSMEMBRANE_TRANSPORT	249	0.925871	0.881463
REACTOME_SEMA4D_IN_SEMAPHORIN_SIGNALING	1.14206	0.521216												REACTOME_MET_ACTIVATES_PTK2_SIGNALING	30	0.925808	0.878512
REACTOME_DOPAMINE_NEUROTRANSMITTER_RELEASE_CYCLE	1.14116	0.521812												REACTOME_PROTEIN_FOLDING	98	0.923961	0.881259
KEGG_PRION_DISEASES	1.13768	0.529136												REACTOME_NEGATIVE_REGULATION_OF_FGFR3_SIGNALING	29	0.923938	0.878211
REACTOME_POST_TRANSLATIONAL_MODIFICATION:_SYNTHESIS_OF_GPI_ANCHORED_PROTEINS	1.13603	0.531376												REACTOME_P130CAS_LINKAGE_TO_MAPK_SIGNALING_FOR_INTEGRINS	15	0.923845	0.875362
REACTOME_GENERATION_OF_SECOND_MESSENGER_MOLECULES	1.13417	0.534632												REACTOME_FGFR2_LIGAND_BINDING_AND_ACTIVATION	20	0.920953	0.881179
KEGG_OTHER_GLYCAN_DEGRADATION	1.13337	0.534828												REACTOME_EXTRA_NUCLEAR_ESTROGEN_SIGNALING	74	0.917939	0.887125
REACTOME_ORGANIC_CATION_ANION_ZWITTERION_TRANSPORT	1.13174	0.537253												REACTOME_PHASE_II_CONJUGATION_OF_COMPOUNDS	96	0.916321	0.888762
REACTOME_INTERFERON_ALPHA_BETA_SIGNALING	1.131	0.537349												REACTOME_INFLUENZA_INFECTION	152	0.915557	0.887846
PID_P38_MKK3_6PATHWAY	1.12763	0.544642												REACTOME_GRB2:SOS_PROVIDES_LINKAGE_TO_MAPK_SIGNALING_FOR_INTEGRINS	15	0.914352	0.888417
PID_INTEGRIN2_PATHWAY	1.1218	0.558431												REACTOME_COPII_MEDIATED_VESICLE_TRANSPORT	68	0.912075	0.892228
REACTOME_NCAM1_INTERACTIONS	1.11546	0.573383												REACTOME_FRS_MEDIATED_FGFR2_SIGNALING	25	0.910598	0.893524
REACTOME_CREATION_OF_C4_AND_C2_ACTIVATORS	1.11471	0.573426												REACTOME_NOTCH3_ACTIVATION_AND_TRANSMISSION_OF_SIGNAL_TO_THE_NUCLEUS	25	0.909504	0.893962
REACTOME_ANCHORING_FIBRIL_FORMATION	1.11285	0.576497												REACTOME_TNF_RECEPTOR_SUPERFAMILY_TNFSF_MEMBERS_MEDIATING_NON_CANONICAL_NF_KB_PATHWAY	16	0.908851	0.892718
REACTOME_PD_1_SIGNALING	1.10996	0.582575												REACTOME_SIGNALING_BY_NODAL	20	0.904284	0.902827
REACTOME_RHO_GTPASES_ACTIVATE_NADPH_OXIDASES	1.10873	0.584133												REACTOME_SIGNALING_BY_NOTCH1	73	0.901724	0.906947
PID_HES_HEY_PATHWAY	1.10501	0.592726												REACTOME_TP53_REGULATES_TRANSCRIPTION_OF_CELL_DEATH_GENES	43	0.899606	0.910342
REACTOME_A_TETRASACCHARIDE_LINKER_SEQUENCE_IS_REQUIRED_FOR_GAG_SYNTHESIS	1.10498	0.59082												REACTOME_NEURODEGENERATIVE_DISEASES	22	0.897254	0.913773
KEGG_NATURAL_KILLER_CELL_MEDIATED_CYTOTOXICITY	1.10429	0.590797												REACTOME_NOTCH2_ACTIVATION_AND_TRANSMISSION_OF_SIGNAL_TO_THE_NUCLEUS	22	0.892594	0.924207
KEGG_LEUKOCYTE_TRANSENDOTHELIAL_MIGRATION	1.09424	0.618024												REACTOME_DISEASES_ASSOCIATED_WITH_GLYCOSAMINOGLYCAN_METABOLISM	41	0.890127	0.928116
REACTOME_SHC_MEDIATED_CASCADE:FGFR3	1.09318	0.619035												REACTOME_CELL_CELL_JUNCTION_ORGANIZATION	59	0.888197	0.930339
REACTOME_CLASS_B_2_SECRETIN_FAMILY_RECEPTORS	1.08821	0.631291												REACTOME_TGF_BETA_RECEPTOR_SIGNALING_IN_EMT_EPITHELIAL_TO_MESENCHYMAL_TRANSITION	16	0.887299	0.929756
REACTOME_ERBB2_REGULATES_CELL_MOTILITY	1.0868	0.633553												REACTOME_ER_TO_GOLGI_ANTEROGRADE_TRANSPORT	151	0.885737	0.930841
BIOCARTA_ETS_PATHWAY	1.08629	0.632948												REACTOME_ER_QUALITY_CONTROL_COMPARTMENT_ERQC	21	0.885687	0.927915
REACTOME_DISEASES_ASSOCIATED_WITH_O_GLYCOSYLATION_OF_PROTEINS	1.083	0.640509												REACTOME_NEGATIVE_REGULATION_OF_FGFR2_SIGNALING	34	0.883398	0.93106
REACTOME_CELL_EXTRACELLULAR_MATRIX_INTERACTIONS	1.07906	0.650029												REACTOME_SELENOAMINO_ACID_METABOLISM	117	0.883291	0.928271
BIOCARTA_ERAD_PATHWAY	1.07718	0.653286												REACTOME_WNT_LIGAND_BIOGENESIS_AND_TRAFFICKING	26	0.878536	0.938235
REACTOME_NUCLEAR_RECEPTOR_TRANSCRIPTION_PATHWAY	1.07712	0.651352												REACTOME_UNBLOCKING_OF_NMDA_RECEPTORS_GLUTAMATE_BINDING_AND_ACTIVATION	21	0.87774	0.93735
BIOCARTA_DC_PATHWAY	1.07711	0.649255												REACTOME_ACTIVATION_OF_KAINATE_RECEPTORS_UPON_GLUTAMATE_BINDING	29	0.873324	0.946318
REACTOME_TNFS_BIND_THEIR_PHYSIOLOGICAL_RECEPTORS	1.07692	0.647625												REACTOME_TRANSPORT_TO_THE_GOLGI_AND_SUBSEQUENT_MODIFICATION	181	0.868377	0.95626
REACTOME_NEUROTRANSMITTER_RELEASE_CYCLE	1.07609	0.648139												REACTOME_INTERLEUKIN_17_SIGNALING	71	0.866104	0.959048
REACTOME_PHOSPHOLIPASE_C_MEDIATED_CASCADE_FGFR2	1.0723	0.657418												REACTOME_CONVERSION_FROM_APC_C:CDC20_TO_APC_C:CDH1_IN_LATE_ANAPHASE	19	0.86549	0.957568
REACTOME_SEMAPHORIN_INTERACTIONS	1.06799	0.668484												REACTOME_REGULATION_OF_BETA_CELL_DEVELOPMENT	42	0.861039	0.965963
REACTOME_MAPK_TARGETS_NUCLEAR_EVENTS_MEDIATED_BY_MAP_KINASES	1.06797	0.666381												REACTOME_MHC_CLASS_II_ANTIGEN_PRESENTATION	120	0.860242	0.964941
KEGG_SPLICEOSOME	1.06754	0.665603												REACTOME_NONSENSE_MEDIATED_DECAY_NMD	115	0.859587	0.963566
BIOCARTA_NTHI_PATHWAY	1.06666	0.666063												REACTOME_GABA_B_RECEPTOR_ACTIVATION	38	0.85894	0.962092
REACTOME_SHC_MEDIATED_CASCADE:FGFR2	1.06607	0.66571												REACTOME_REGULATION_OF_GENE_EXPRESSION_IN_LATE_STAGE_BRANCHING_MORPHOGENESIS_PANCREATIC_BUD_PRECURSOR_CELLS	16	0.857894	0.961512
REACTOME_DARPP_32_EVENTS	1.06524	0.666015												REACTOME_RHO_GTPASES_ACTIVATE_PAKS	21	0.857403	0.959575
REACTOME_G_ALPHA_S_SIGNALLING_EVENTS	1.06354	0.669126												REACTOME_COPI_MEDIATED_ANTEROGRADE_TRANSPORT	98	0.856538	0.958512
KEGG_PATHOGENIC_ESCHERICHIA_COLI_INFECTION	1.06143	0.673508												REACTOME_TRANSCRIPTIONAL_REGULATION_OF_PLURIPOTENT_STEM_CELLS	31	0.854285	0.961207
BIOCARTA_CCR3_PATHWAY	1.06132	0.671703												REACTOME_NEURONAL_SYSTEM	405	0.854101	0.958611
KEGG_PPAR_SIGNALING_PATHWAY	1.0612	0.669974												REACTOME_EUKARYOTIC_TRANSLATION_INITIATION	118	0.853939	0.955965
BIOCARTA_IL3_PATHWAY	1.05774	0.678494												REACTOME_SHC_MEDIATED_CASCADE:FGFR4	20	0.853627	0.95369
REACTOME_TRANSLOCATION_OF_ZAP_70_TO_IMMUNOLOGICAL_SYNAPSE	1.05557	0.683026												REACTOME_RHO_GTPASES_ACTIVATE_IQGAPS	29	0.853575	0.950874
REACTOME_SIGNALING_BY_NOTCH2	1.05543	0.681339												REACTOME_AMINO_ACID_TRANSPORT_ACROSS_THE_PLASMA_MEMBRANE	33	0.851415	0.953299
KEGG_FRUCTOSE_AND_MANNOSE_METABOLISM	1.05362	0.684824												REACTOME_INHIBITION_OF_THE_PROTEOLYTIC_ACTIVITY_OF_APC_C_REQUIRED_FOR_THE_ONSET_OF_ANAPHASE_BY_MITOTIC_SPINDLE_CHECKPOINT_COMPONENTS	20	0.847879	0.959026
REACTOME_ION_TRANSPORT_BY_P_TYPE_ATPASES	1.05164	0.688845												REACTOME_ADHERENS_JUNCTIONS_INTERACTIONS	28	0.84738	0.957322
KEGG_NEUROACTIVE_LIGAND_RECEPTOR_INTERACTION	1.04709	0.700909												REACTOME_GABA_SYNTHESIS_RELEASE_REUPTAKE_AND_DEGRADATION	19	0.845029	0.959952
KEGG_PHENYLALANINE_METABOLISM	1.04494	0.705302												REACTOME_NEGATIVE_REGULATION_OF_TCF_DEPENDENT_SIGNALING_BY_WNT_LIGAND_ANTAGONISTS	15	0.843503	0.960425
REACTOME_TRANSMISSION_ACROSS_CHEMICAL_SYNAPSES	1.04029	0.717895												REACTOME_SIGNALING_BY_RETINOIC_ACID	43	0.841713	0.961733
KEGG_DRUG_METABOLISM_CYTOCHROME_P450	1.04013	0.716185												REACTOME_INTERLEUKIN_12_SIGNALING	46	0.841527	0.959188
BIOCARTA_ATM_PATHWAY	1.04013	0.714026												REACTOME_TAK1_ACTIVATES_NFKB_BY_PHOSPHORYLATION_AND_ACTIVATION_OF_IKKS_COMPLEX	32	0.840987	0.957521
KEGG_CELL_ADHESION_MOLECULES_CAMS	1.03722	0.720768												REACTOME_TP53_REGULATES_TRANSCRIPTION_OF_GENES_INVOLVED_IN_CYTOCHROME_C_RELEASE	19	0.838504	0.960116
PID_RB_1PATHWAY	1.03476	0.726262												REACTOME_NUCLEOTIDE_SALVAGE	22	0.836937	0.960686
REACTOME_SRP_DEPENDENT_COTRANSLATIONAL_PROTEIN_TARGETING_TO_MEMBRANE	1.03403	0.726336												REACTOME_PIWI_INTERACTING_RNA_PIRNA_BIOGENESIS	28	0.836806	0.958111
REACTOME_MRNA_SPLICING_MINOR_PATHWAY	1.03145	0.732404												REACTOME_L1CAM_INTERACTIONS	116	0.835449	0.958327
REACTOME_INWARDLY_RECTIFYING_KPLUS_CHANNELS	1.03075	0.732368												REACTOME_G_PROTEIN_ACTIVATION	27	0.829386	0.968575
REACTOME_RHO_GTPASES_ACTIVATE_CIT	1.02992	0.732833												REACTOME_GLUTAMATE_NEUROTRANSMITTER_RELEASE_CYCLE	23	0.827976	0.96867
REACTOME_METABOLISM_OF_NITRIC_OXIDE:_ENOS_ACTIVATION_AND_REGULATION	1.02922	0.732775												REACTOME_G_PROTEIN_GATED_POTASSIUM_CHANNELS	24	0.826554	0.968798
REACTOME_COPI_INDEPENDENT_GOLGI_TO_ER_RETROGRADE_TRAFFIC	1.02823	0.733894												REACTOME_TRANSFERRIN_ENDOCYTOSIS_AND_RECYCLING	30	0.826155	0.96678
SA_MMP_CYTOKINE_CONNECTION	1.027	0.735538												REACTOME_N_GLYCAN_ANTENNAE_ELONGATION_IN_THE_MEDIAL_TRANS_GOLGI	25	0.819881	0.976385
REACTOME_GPVI_MEDIATED_ACTIVATION_CASCADE	1.02462	0.740573												REACTOME_BETA_CATENIN_PHOSPHORYLATION_CASCADE	17	0.816879	0.979421
REACTOME_SIGNALING_BY_FGFR2_IIIA_TM	1.02392	0.740511												REACTOME_TRAFFICKING_OF_GLUR2_CONTAINING_AMPA_RECEPTORS	17	0.81544	0.979429
REACTOME_NOTCH1_INTRACELLULAR_DOMAIN_REGULATES_TRANSCRIPTION	1.02355	0.739478												REACTOME_TIGHT_JUNCTION_INTERACTIONS	29	0.808555	0.989814
REACTOME_GABA_RECEPTOR_ACTIVATION	1.0224	0.740969												REACTOME_METABOLISM_OF_NUCLEOTIDES	98	0.808293	0.987434
PID_ER_NONGENOMIC_PATHWAY	1.02211	0.739672												REACTOME_CELLULAR_HEXOSE_TRANSPORT	20	0.807101	0.986718
BIOCARTA_CK1_PATHWAY	1.02103	0.740992												REACTOME_TRANSLOCATION_OF_SLC2A4_GLUT4_TO_THE_PLASMA_MEMBRANE	69	0.806442	0.985163
REACTOME_GAP_JUNCTION_TRAFFICKING_AND_REGULATION	1.02055	0.740302												REACTOME_CLASS_C_3_METABOTROPIC_GLUTAMATE_PHEROMONE_RECEPTORS	39	0.80323	0.987978
PID_SYNDECAN_2_PATHWAY	1.01759	0.747555												REACTOME_BIOLOGICAL_OXIDATIONS	206	0.796375	0.997474
REACTOME_SYNTHESIS_OF_VERY_LONG_CHAIN_FATTY_ACYL_COAS	1.01751	0.745667												REACTOME_ACYL_CHAIN_REMODELLING_OF_PG	17	0.794524	0.997941
REACTOME_DIGESTION	1.01481	0.752021												REACTOME_MYD88_CASCADE_INITIATED_ON_PLASMA_MEMBRANE	84	0.793671	0.996369
REACTOME_MITOCHONDRIAL_PROTEIN_IMPORT	1.01238	0.757673												REACTOME_RA_BIOSYNTHESIS_PATHWAY	22	0.791598	0.996928
REACTOME_N_GLYCAN_TRIMMING_IN_THE_ER_AND_CALNEXIN_CALRETICULIN_CYCLE	1.01167	0.757735												REACTOME_GLUCAGON_TYPE_LIGAND_RECEPTORS	32	0.788948	0.99851
REACTOME_DNA_REPAIR	1.01133	0.756557												REACTOME_VOLTAGE_GATED_POTASSIUM_CHANNELS	43	0.788654	0.996146
KEGG_PENTOSE_AND_GLUCURONATE_INTERCONVERSIONS	1.01121	0.754772												REACTOME_SIGNALING_BY_FGFR_IN_DISEASE	63	0.787566	0.995175
REACTOME_TRANSCRIPTIONAL_ACTIVITY_OF_SMAD2_SMAD3:SMAD4_HETEROTRIMER	1.01087	0.753788												REACTOME_TRP_CHANNELS	28	0.779891	1
REACTOME_UPTAKE_AND_ACTIONS_OF_BACTERIAL_TOXINS	1.01059	0.75253												REACTOME_GLYCOGEN_METABOLISM	27	0.776599	1
KEGG_NITROGEN_METABOLISM	1.00852	0.757063												REACTOME_NOREPINEPHRINE_NEUROTRANSMITTER_RELEASE_CYCLE	17	0.776199	1
REACTOME_OTHER_SEMAPHORIN_INTERACTIONS	1.00618	0.76238												REACTOME_NONSENSE_MEDIATED_DECAY_NMD_INDEPENDENT_OF_THE_EXON_JUNCTION_COMPLEX_EJC	95	0.774221	1
BIOCARTA_P53_PATHWAY	1.00416	0.766558												REACTOME_SIGNALING_BY_FGFR2_IN_DISEASE	43	0.767823	1
KEGG_DORSO_VENTRAL_AXIS_FORMATION	1.00317	0.767669												REACTOME_ACTIVATION_OF_BAD_AND_TRANSLOCATION_TO_MITOCHONDRIA	15	0.766359	1
REACTOME_SEROTONIN_NEUROTRANSMITTER_RELEASE_CYCLE	1.00301	0.766037												REACTOME_TRIGLYCERIDE_METABOLISM	37	0.765809	1
REACTOME_AMINE_LIGAND_BINDING_RECEPTORS	1.00002	0.773306												REACTOME_RAS_ACTIVATION_UPON_CA2PLUS_INFLUX_THROUGH_NMDA_RECEPTOR	20	0.764797	1
REACTOME_ANTIGEN_PROCESSING_CROSS_PRESENTATION	0.999162	0.773894												REACTOME_PHOSPHOLIPASE_C_MEDIATED_CASCADE_FGFR4	15	0.762447	1
REACTOME_ACTIVATION_OF_AMPK_DOWNSTREAM_OF_NMDARS	0.999063	0.772089												REACTOME_RNA_POLYMERASE_II_TRANSCRIPTION_PRE_INITIATION_AND_PROMOTER_OPENING	46	0.757594	1
NABA_ECM_AFFILIATED	0.998603	0.771375												REACTOME_SHC_MEDIATED_CASCADE:FGFR1	21	0.751172	1
REACTOME_CELL_JUNCTION_ORGANIZATION	0.996867	0.77453												REACTOME_ACYL_CHAIN_REMODELLING_OF_PS	20	0.748959	1
KEGG_RIBOSOME	0.995712	0.776077												REACTOME_GLUCONEOGENESIS	34	0.743149	1
BIOCARTA_BCELLSURVIVAL_PATHWAY	0.995246	0.775445												REACTOME_CHAPERONE_MEDIATED_AUTOPHAGY	16	0.741732	1
BIOCARTA_SPPA_PATHWAY	0.994914	0.774421												REACTOME_TRAF6_MEDIATED_INDUCTION_OF_TAK1_COMPLEX_WITHIN_TLR4_COMPLEX	15	0.741693	1
REACTOME_FRS_MEDIATED_FGFR3_SIGNALING	0.993556	0.776523												REACTOME_RECYCLING_PATHWAY_OF_L1	44	0.736326	1
KEGG_AMYOTROPHIC_LATERAL_SCLEROSIS_ALS	0.99268	0.777137												REACTOME_KERATAN_SULFATE_KERATIN_METABOLISM	33	0.733567	1
REACTOME_DEFECTIVE_C1GALT1C1_CAUSES_TN_POLYAGGLUTINATION_SYNDROME_TNPS	0.990057	0.783149												REACTOME_HYALURONAN_METABOLISM	17	0.731917	1
REACTOME_PLATELET_ADHESION_TO_EXPOSED_COLLAGEN	0.988605	0.785622												REACTOME_FRS_MEDIATED_FGFR4_SIGNALING	22	0.728651	1
REACTOME_NEUROTRANSMITTER_RECEPTORS_AND_POSTSYNAPTIC_SIGNAL_TRANSMISSION	0.987712	0.786459												REACTOME_EXPORT_OF_VIRAL_RIBONUCLEOPROTEINS_FROM_NUCLEUS	31	0.728195	1
REACTOME_DISEASES_OF_GLYCOSYLATION	0.984262	0.795219												REACTOME_APC_C:CDC20_MEDIATED_DEGRADATION_OF_CYCLIN_B	23	0.728182	1
REACTOME_METABOLISM_OF_AMINO_ACIDS_AND_DERIVATIVES	0.982576	0.798431												REACTOME_GLYCOSPHINGOLIPID_METABOLISM	44	0.728091	1
REACTOME_TP53_REGULATES_TRANSCRIPTION_OF_ADDITIONAL_CELL_CYCLE_GENES_WHOSE_EXACT_ROLE_IN_THE_P53_PATHWAY_REMAIN_UNCERTAIN	0.98157	0.79943												REACTOME_INTRINSIC_PATHWAY_FOR_APOPTOSIS	51	0.724968	1
KEGG_TOLL_LIKE_RECEPTOR_SIGNALING_PATHWAY	0.977372	0.81075												REACTOME_SYNTHESIS_OF_SUBSTRATES_IN_N_GLYCAN_BIOSYTHESIS	62	0.723756	1
REACTOME_PLATELET_AGGREGATION_PLUG_FORMATION	0.976622	0.811073												REACTOME_RESPIRATORY_ELECTRON_TRANSPORT	89	0.721416	1
REACTOME_SYNTHESIS_OF_LEUKOTRIENES_LT_AND_EOXINS_EX	0.972259	0.823112												REACTOME_NEGATIVE_REGULATION_OF_FGFR4_SIGNALING	31	0.718204	1
REACTOME_NUCLEAR_SIGNALING_BY_ERBB4	0.971918	0.822087												REACTOME_INTERLEUKIN_20_FAMILY_SIGNALING	26	0.717229	1
PID_SYNDECAN_1_PATHWAY	0.970463	0.824663												REACTOME_ACTIVATION_OF_THE_MRNA_UPON_BINDING_OF_THE_CAP_BINDING_COMPLEX_AND_EIFS_AND_SUBSEQUENT_BINDING_TO_43S	59	0.716696	1
PID_TELOMERASE_PATHWAY	0.969608	0.825193												REACTOME_CYTOSOLIC_SULFONATION_OF_SMALL_MOLECULES	22	0.713683	1
PID_MAPK_TRK_PATHWAY	0.968377	0.827034												REACTOME_ADRENALINE_NORADRENALINE_INHIBITS_INSULIN_SECRETION	27	0.709978	1
REACTOME_PLASMA_LIPOPROTEIN_CLEARANCE	0.966136	0.832043												REACTOME_FGFR1_LIGAND_BINDING_AND_ACTIVATION	15	0.709663	1
PID_GMCSF_PATHWAY	0.965654	0.831365												REACTOME_DOWNREGULATION_OF_ERBB2_SIGNALING	27	0.701182	1
REACTOME_SIGNALING_BY_NOTCH1_IN_CANCER	0.965363	0.830123												REACTOME_INCRETIN_SYNTHESIS_SECRETION_AND_INACTIVATION	23	0.692238	1
KEGG_RIG_I_LIKE_RECEPTOR_SIGNALING_PATHWAY	0.96416	0.831919												REACTOME_RNA_POLYMERASE_I_TRANSCRIPTION_TERMINATION	29	0.681823	1
KEGG_ALZHEIMERS_DISEASE	0.9637	0.831113												REACTOME_EICOSANOID_LIGAND_BINDING_RECEPTORS	15	0.681668	1
REACTOME_POTASSIUM_CHANNELS	0.962997	0.831232												REACTOME_PRESYNAPTIC_FUNCTION_OF_KAINATE_RECEPTORS	20	0.678522	1
REACTOME_GASTRIN_CREB_SIGNALLING_PATHWAY_VIA_PKC_AND_MAPK	0.961437	0.834034												REACTOME_AQUAPORIN_MEDIATED_TRANSPORT	51	0.675163	1
REACTOME_HEPARAN_SULFATE_HEPARIN_HS_GAG_METABOLISM	0.960748	0.833986												REACTOME_NEGATIVE_REGULATION_OF_FGFR1_SIGNALING	32	0.674512	1
REACTOME_SIGNALING_BY_NOTCH1_HD_DOMAIN_MUTANTS_IN_CANCER	0.959022	0.837296												REACTOME_CREB1_PHOSPHORYLATION_THROUGH_NMDA_RECEPTOR_MEDIATED_ACTIVATION_OF_RAS_SIGNALING	28	0.674374	1
BIOCARTA_MAL_PATHWAY	0.958001	0.838462												REACTOME_METABOLISM_OF_POLYAMINES	58	0.672696	1
REACTOME_VISUAL_PHOTOTRANSDUCTION	0.955973	0.842901												REACTOME_HIV_ELONGATION_ARREST_AND_RECOVERY	29	0.669439	1
PID_MYC_REPRESS_PATHWAY	0.955772	0.84142												REACTOME_COMPLEX_I_BIOGENESIS	49	0.669272	1
REACTOME_CELL_CYCLE_CHECKPOINTS	0.955043	0.841636												REACTOME_SIGNAL_TRANSDUCTION_BY_L1	21	0.663273	1
REACTOME_ATF4_ACTIVATES_GENES_IN_RESPONSE_TO_ENDOPLASMIC_RETICULUM_STRESS	0.953228	0.84521												REACTOME_DISEASES_OF_CARBOHYDRATE_METABOLISM	34	0.660205	1
REACTOME_ACETYLCHOLINE_NEUROTRANSMITTER_RELEASE_CYCLE	0.952924	0.844093												REACTOME_SLC_TRANSPORTER_DISORDERS	98	0.655533	1
REACTOME_PERK_REGULATES_GENE_EXPRESSION	0.951959	0.845022												REACTOME_INSULIN_RECEPTOR_RECYCLING	25	0.655141	1
REACTOME_GLUTAMATE_BINDING_ACTIVATION_OF_AMPA_RECEPTORS_AND_SYNAPTIC_PLASTICITY	0.951627	0.843907												REACTOME_FRS_MEDIATED_FGFR1_SIGNALING	23	0.651365	0.999368
REACTOME_NEGATIVE_REGULATION_OF_FGFR3_SIGNALING	0.951447	0.842368												REACTOME_THROMBOXANE_SIGNALLING_THROUGH_TP_RECEPTOR	22	0.64343	1
BIOCARTA_PPARA_PATHWAY	0.950756	0.842407												REACTOME_VASOPRESSIN_REGULATES_RENAL_WATER_HOMEOSTASIS_VIA_AQUAPORINS	42	0.642515	0.998002
REACTOME_TP53_REGULATES_TRANSCRIPTION_OF_CELL_CYCLE_GENES	0.94987	0.843018												REACTOME_SIGNAL_AMPLIFICATION	31	0.632729	0.999245
KEGG_GLYCOSAMINOGLYCAN_DEGRADATION	0.948792	0.84431												REACTOME_REGULATION_OF_GENE_EXPRESSION_IN_BETA_CELLS	21	0.630859	0.997414
REACTOME_G_ALPHA_Z_SIGNALLING_EVENTS	0.948356	0.843563												REACTOME_NAPLUS_CL_DEPENDENT_NEUROTRANSMITTER_TRANSPORTERS	19	0.62956	0.995349
REACTOME_CHONDROITIN_SULFATE_DERMATAN_SULFATE_METABOLISM	0.945865	0.84934												REACTOME_GLYCOLYSIS	70	0.628781	0.993146
BIOCARTA_NOS1_PATHWAY	0.942846	0.856663												REACTOME_FATTY_ACYL_COA_BIOSYNTHESIS	32	0.617931	0.994175
REACTOME_ROS_AND_RNS_PRODUCTION_IN_PHAGOCYTES	0.942798	0.854682												REACTOME_METABOLISM_OF_COFACTORS	19	0.599041	0.996457
REACTOME_APC_CDC20_MEDIATED_DEGRADATION_OF_NEK2A	0.942483	0.853595												REACTOME_MRNA_CAPPING	28	0.58595	0.996651
REACTOME_TRANSCRIPTIONAL_REGULATION_BY_THE_AP_2_TFAP2_FAMILY_OF_TRANSCRIPTION_FACTORS	0.94213	0.852558												REACTOME_GENE_AND_PROTEIN_EXPRESSION_BY_JAK_STAT_SIGNALING_AFTER_INTERLEUKIN_12_STIMULATION	37	0.580129	0.99524
KEGG_FOCAL_ADHESION	0.941195	0.853339												REACTOME_COOPERATION_OF_PDCL_PHLP1_AND_TRIC_CCT_IN_G_PROTEIN_BETA_FOLDING	41	0.570666	0.99434
KEGG_PRIMARY_IMMUNODEFICIENCY	0.94021	0.854347												REACTOME_PLATELET_SENSITIZATION_BY_LDL	17	0.424254	0.999829
REACTOME_SMOOTH_MUSCLE_CONTRACTION	0.938817	0.856647
REACTOME_FCERI_MEDIATED_MAPK_ACTIVATION	0.937848	0.857501
REACTOME_ASPARAGINE_N_LINKED_GLYCOSYLATION	0.93748	0.85651
KEGG_GALACTOSE_METABOLISM	0.936749	0.856797
BIOCARTA_IL6_PATHWAY	0.936233	0.85629
KEGG_REGULATION_OF_ACTIN_CYTOSKELETON	0.935446	0.856661
REACTOME_RNA_POLYMERASE_II_TRANSCRIBES_SNRNA_GENES	0.934071	0.858764
PID_RXR_VDR_PATHWAY	0.933323	0.859024
REACTOME_EXTRA_NUCLEAR_ESTROGEN_SIGNALING	0.933208	0.857369
REACTOME_FRS_MEDIATED_FGFR2_SIGNALING	0.93318	0.855442
REACTOME_COBALAMIN_CBL_VITAMIN_B12_TRANSPORT_AND_METABOLISM	0.930613	0.860975
REACTOME_GRB2_EVENTS_IN_ERBB2_SIGNALING	0.928807	0.86421
REACTOME_SYNTHESIS_OF_PC	0.92876	0.862311
REACTOME_OLFACTORY_SIGNALING_PATHWAY	0.928214	0.862011
REACTOME_MET_ACTIVATES_PTK2_SIGNALING	0.926923	0.863673
BIOCARTA_G1_PATHWAY	0.926028	0.864345
REACTOME_SLC_MEDIATED_TRANSMEMBRANE_TRANSPORT	0.925963	0.862529
PID_S1P_S1P3_PATHWAY	0.925137	0.862943
REACTOME_PHASE_II_CONJUGATION_OF_COMPOUNDS	0.924845	0.861824
REACTOME_TOLL_LIKE_RECEPTOR_9_TLR9_CASCADE	0.924785	0.860024
REACTOME_SIGNALING_BY_NODAL	0.924661	0.858365
BIOCARTA_LIS1_PATHWAY	0.922528	0.862538
REACTOME_PROTEIN_FOLDING	0.922284	0.861356
REACTOME_ACTIVATION_OF_IRF3_IRF7_MEDIATED_BY_TBK1_IKK_EPSILON	0.921411	0.861942
KEGG_ALANINE_ASPARTATE_AND_GLUTAMATE_METABOLISM	0.92129	0.860306
REACTOME_SIGNALING_BY_EGFR_IN_CANCER	0.921237	0.858479
REACTOME_INFLUENZA_INFECTION	0.919588	0.861189
PID_NOTCH_PATHWAY	0.917888	0.864226
KEGG_LINOLEIC_ACID_METABOLISM	0.91555	0.869174
PID_S1P_S1P2_PATHWAY	0.914532	0.870354
PID_NFAT_3PATHWAY	0.91066	0.879551
REACTOME_GRB2:SOS_PROVIDES_LINKAGE_TO_MAPK_SIGNALING_FOR_INTEGRINS	0.909248	0.881685
REACTOME_TGF_BETA_RECEPTOR_SIGNALING_IN_EMT_EPITHELIAL_TO_MESENCHYMAL_TRANSITION	0.9092	0.879817
KEGG_PENTOSE_PHOSPHATE_PATHWAY	0.908793	0.878907
REACTOME_FGFR2_LIGAND_BINDING_AND_ACTIVATION	0.908756	0.87706
PID_ENDOTHELIN_PATHWAY	0.908157	0.876805
REACTOME_COPII_MEDIATED_VESICLE_TRANSPORT	0.904064	0.88643
REACTOME_P130CAS_LINKAGE_TO_MAPK_SIGNALING_FOR_INTEGRINS	0.900013	0.89578
REACTOME_TP53_REGULATES_TRANSCRIPTION_OF_CELL_DEATH_GENES	0.899326	0.895712
REACTOME_NEURODEGENERATIVE_DISEASES	0.89771	0.898318
KEGG_OLFACTORY_TRANSDUCTION	0.897594	0.896666
REACTOME_CELL_CELL_JUNCTION_ORGANIZATION	0.897346	0.895405
BIOCARTA_TOB1_PATHWAY	0.89683	0.894906
REACTOME_SIGNALING_BY_NOTCH1	0.895161	0.897759
REACTOME_NOTCH2_ACTIVATION_AND_TRANSMISSION_OF_SIGNAL_TO_THE_NUCLEUS	0.893368	0.900775
REACTOME_TNF_RECEPTOR_SUPERFAMILY_TNFSF_MEMBERS_MEDIATING_NON_CANONICAL_NF_KB_PATHWAY	0.886551	0.91735
REACTOME_RHO_GTPASES_ACTIVATE_PAKS	0.886166	0.91644
REACTOME_NOTCH3_ACTIVATION_AND_TRANSMISSION_OF_SIGNAL_TO_THE_NUCLEUS	0.884536	0.919011
REACTOME_SELENOAMINO_ACID_METABOLISM	0.883641	0.919561
REACTOME_DISEASES_ASSOCIATED_WITH_GLYCOSAMINOGLYCAN_METABOLISM	0.882301	0.921259
REACTOME_NEGATIVE_REGULATION_OF_FGFR2_SIGNALING	0.880212	0.924836
REACTOME_ER_TO_GOLGI_ANTEROGRADE_TRANSPORT	0.879329	0.925267
REACTOME_UNBLOCKING_OF_NMDA_RECEPTORS_GLUTAMATE_BINDING_AND_ACTIVATION	0.878827	0.92457
REACTOME_NONSENSE_MEDIATED_DECAY_NMD	0.875934	0.930295
REACTOME_MHC_CLASS_II_ANTIGEN_PRESENTATION	0.874999	0.930825
REACTOME_ER_QUALITY_CONTROL_COMPARTMENT_ERQC	0.87255	0.935126
KEGG_AMINO_SUGAR_AND_NUCLEOTIDE_SUGAR_METABOLISM	0.872043	0.934383
PID_ARF6_TRAFFICKING_PATHWAY	0.871392	0.934089
REACTOME_SHC_MEDIATED_CASCADE:FGFR4	0.868875	0.93866
KEGG_INTESTINAL_IMMUNE_NETWORK_FOR_IGA_PRODUCTION	0.867914	0.939094
REACTOME_WNT_LIGAND_BIOGENESIS_AND_TRAFFICKING	0.86776	0.937468
REACTOME_GABA_SYNTHESIS_RELEASE_REUPTAKE_AND_DEGRADATION	0.867273	0.936663
REACTOME_INTERLEUKIN_17_SIGNALING	0.866562	0.936546
REACTOME_EUKARYOTIC_TRANSLATION_INITIATION	0.866521	0.934671
PID_BMP_PATHWAY	0.865962	0.934129
REACTOME_CONVERSION_FROM_APC_C:CDC20_TO_APC_C:CDH1_IN_LATE_ANAPHASE	0.865891	0.932356
BIOCARTA_LONGEVITY_PATHWAY	0.865594	0.931198
PID_PS1_PATHWAY	0.865251	0.930078
REACTOME_GABA_B_RECEPTOR_ACTIVATION	0.864581	0.929745
BIOCARTA_CSK_PATHWAY	0.861813	0.934711
NABA_BASEMENT_MEMBRANES	0.861651	0.93318
REACTOME_NEURONAL_SYSTEM	0.857186	0.942042
REACTOME_REGULATION_OF_BETA_CELL_DEVELOPMENT	0.856806	0.941002
REACTOME_TRANSCRIPTIONAL_REGULATION_OF_PLURIPOTENT_STEM_CELLS	0.856705	0.939309
KEGG_NICOTINATE_AND_NICOTINAMIDE_METABOLISM	0.855721	0.939685
BIOCARTA_IL2_PATHWAY	0.8546	0.94031
BIOCARTA_STATHMIN_PATHWAY	0.85407	0.93966
REACTOME_COPI_MEDIATED_ANTEROGRADE_TRANSPORT	0.853163	0.939983
REACTOME_G_PROTEIN_ACTIVATION	0.851784	0.941233
PID_FOXO_PATHWAY	0.850664	0.941804
REACTOME_REGULATION_OF_GENE_EXPRESSION_IN_LATE_STAGE_BRANCHING_MORPHOGENESIS_PANCREATIC_BUD_PRECURSOR_CELLS	0.850651	0.939927
REACTOME_NEGATIVE_REGULATION_OF_TCF_DEPENDENT_SIGNALING_BY_WNT_LIGAND_ANTAGONISTS	0.847542	0.945256
REACTOME_BETA_CATENIN_PHOSPHORYLATION_CASCADE	0.847002	0.944612
REACTOME_ADHERENS_JUNCTIONS_INTERACTIONS	0.846413	0.944002
REACTOME_ACTIVATION_OF_KAINATE_RECEPTORS_UPON_GLUTAMATE_BINDING	0.846188	0.942564
REACTOME_AMINO_ACID_TRANSPORT_ACROSS_THE_PLASMA_MEMBRANE	0.844795	0.943928
REACTOME_RHO_GTPASES_ACTIVATE_IQGAPS	0.844404	0.942951
REACTOME_TAK1_ACTIVATES_NFKB_BY_PHOSPHORYLATION_AND_ACTIVATION_OF_IKKS_COMPLEX	0.843963	0.942057
REACTOME_L1CAM_INTERACTIONS	0.843269	0.941723
REACTOME_TRANSPORT_TO_THE_GOLGI_AND_SUBSEQUENT_MODIFICATION	0.841051	0.944671
REACTOME_INHIBITION_OF_THE_PROTEOLYTIC_ACTIVITY_OF_APC_C_REQUIRED_FOR_THE_ONSET_OF_ANAPHASE_BY_MITOTIC_SPINDLE_CHECKPOINT_COMPONENTS	0.838788	0.947727
KEGG_RETINOL_METABOLISM	0.838198	0.947185
REACTOME_PIWI_INTERACTING_RNA_PIRNA_BIOGENESIS	0.837562	0.946658
REACTOME_INTERLEUKIN_12_SIGNALING	0.837146	0.945651
REACTOME_NUCLEOTIDE_SALVAGE	0.836067	0.946127
REACTOME_TP53_REGULATES_TRANSCRIPTION_OF_GENES_INVOLVED_IN_CYTOCHROME_C_RELEASE	0.835828	0.944784
REACTOME_G_PROTEIN_GATED_POTASSIUM_CHANNELS	0.829234	0.957028
KEGG_PYRIMIDINE_METABOLISM	0.82903	0.955599
KEGG_GLYCEROLIPID_METABOLISM	0.828577	0.95472
REACTOME_GLUTAMATE_NEUROTRANSMITTER_RELEASE_CYCLE	0.825799	0.958775
KEGG_TYROSINE_METABOLISM	0.824131	0.96037
REACTOME_SIGNALING_BY_RETINOIC_ACID	0.819615	0.967745
REACTOME_TIGHT_JUNCTION_INTERACTIONS	0.815935	0.973187
PID_SYNDECAN_3_PATHWAY	0.814268	0.974472
SA_B_CELL_RECEPTOR_COMPLEXES	0.813899	0.973293
REACTOME_TRANSLOCATION_OF_SLC2A4_GLUT4_TO_THE_PLASMA_MEMBRANE	0.811526	0.976051
PID_FCER1_PATHWAY	0.808303	0.980376
REACTOME_METABOLISM_OF_NUCLEOTIDES	0.807731	0.979562
REACTOME_N_GLYCAN_ANTENNAE_ELONGATION_IN_THE_MEDIAL_TRANS_GOLGI	0.806887	0.979287
REACTOME_GLYCOGEN_METABOLISM	0.806488	0.978131
BIOCARTA_TGFB_PATHWAY	0.806465	0.976304
REACTOME_CELLULAR_HEXOSE_TRANSPORT	0.805645	0.976044
REACTOME_MYD88_CASCADE_INITIATED_ON_PLASMA_MEMBRANE	0.803957	0.977514
BIOCARTA_NDKDYNAMIN_PATHWAY	0.802514	0.978197
PID_AMB2_NEUTROPHILS_PATHWAY	0.801985	0.977245
REACTOME_TRAFFICKING_OF_GLUR2_CONTAINING_AMPA_RECEPTORS	0.8019	0.975533
REACTOME_ACTIVATION_OF_BAD_AND_TRANSLOCATION_TO_MITOCHONDRIA	0.801593	0.974212
REACTOME_CLASS_C_3_METABOTROPIC_GLUTAMATE_PHEROMONE_RECEPTORS	0.800222	0.974847
KEGG_SNARE_INTERACTIONS_IN_VESICULAR_TRANSPORT	0.798784	0.975492
REACTOME_GLUCAGON_TYPE_LIGAND_RECEPTORS	0.798735	0.973756
REACTOME_RA_BIOSYNTHESIS_PATHWAY	0.795906	0.976787
REACTOME_SIGNALING_BY_FGFR_IN_DISEASE	0.795675	0.97543
REACTOME_NOREPINEPHRINE_NEUROTRANSMITTER_RELEASE_CYCLE	0.793996	0.976498
KEGG_OXIDATIVE_PHOSPHORYLATION	0.793193	0.975947
REACTOME_BIOLOGICAL_OXIDATIONS	0.79161	0.976862
REACTOME_TRANSFERRIN_ENDOCYTOSIS_AND_RECYCLING	0.791057	0.975883
KEGG_GLYCINE_SERINE_AND_THREONINE_METABOLISM	0.7866	0.981489
PID_NFKAPPAB_CANONICAL_PATHWAY	0.784665	0.982788
REACTOME_NONSENSE_MEDIATED_DECAY_NMD_INDEPENDENT_OF_THE_EXON_JUNCTION_COMPLEX_EJC	0.780919	0.987014
REACTOME_RAS_ACTIVATION_UPON_CA2PLUS_INFLUX_THROUGH_NMDA_RECEPTOR	0.779248	0.987871
REACTOME_ACYL_CHAIN_REMODELLING_OF_PG	0.777231	0.989187
BIOCARTA_EPO_PATHWAY	0.77691	0.987843
REACTOME_ACYL_CHAIN_REMODELLING_OF_PS	0.776703	0.986344
REACTOME_VOLTAGE_GATED_POTASSIUM_CHANNELS	0.776278	0.985189
REACTOME_TRP_CHANNELS	0.773428	0.987723
BIOCARTA_41BB_PATHWAY	0.770527	0.990306
BIOCARTA_NGF_PATHWAY	0.768524	0.991412
KEGG_HUNTINGTONS_DISEASE	0.767926	0.990427
BIOCARTA_MITOCHONDRIA_PATHWAY	0.761776	0.997404
REACTOME_TRAF6_MEDIATED_INDUCTION_OF_TAK1_COMPLEX_WITHIN_TLR4_COMPLEX	0.758939	0.99935
REACTOME_SHC_MEDIATED_CASCADE:FGFR1	0.758382	0.998317
REACTOME_SIGNALING_BY_FGFR2_IN_DISEASE	0.752255	1
REACTOME_RECYCLING_PATHWAY_OF_L1	0.752245	1
REACTOME_TRIGLYCERIDE_METABOLISM	0.749179	1
REACTOME_RNA_POLYMERASE_II_TRANSCRIPTION_PRE_INITIATION_AND_PROMOTER_OPENING	0.748895	1
REACTOME_FRS_MEDIATED_FGFR4_SIGNALING	0.747001	1
REACTOME_HYALURONAN_METABOLISM	0.745103	1
KEGG_SPHINGOLIPID_METABOLISM	0.744545	1
BIOCARTA_NO2IL12_PATHWAY	0.744037	1
REACTOME_PHOSPHOLIPASE_C_MEDIATED_CASCADE_FGFR4	0.743191	1
REACTOME_APC_C:CDC20_MEDIATED_DEGRADATION_OF_CYCLIN_B	0.740469	1
REACTOME_GLUCONEOGENESIS	0.737738	1
REACTOME_EXPORT_OF_VIRAL_RIBONUCLEOPROTEINS_FROM_NUCLEUS	0.733188	1
REACTOME_GLYCOSPHINGOLIPID_METABOLISM	0.729825	1
KEGG_RIBOFLAVIN_METABOLISM	0.727889	1
REACTOME_SYNTHESIS_OF_SUBSTRATES_IN_N_GLYCAN_BIOSYTHESIS	0.726295	1
REACTOME_ADRENALINE_NORADRENALINE_INHIBITS_INSULIN_SECRETION	0.725681	1
REACTOME_FGFR1_LIGAND_BINDING_AND_ACTIVATION	0.725427	1
KEGG_LONG_TERM_DEPRESSION	0.725035	1
KEGG_GLYCOLYSIS_GLUCONEOGENESIS	0.722576	1
REACTOME_CHAPERONE_MEDIATED_AUTOPHAGY	0.721109	1
PID_ANGIOPOIETIN_RECEPTOR_PATHWAY	0.718763	1
REACTOME_RESPIRATORY_ELECTRON_TRANSPORT	0.718432	1
REACTOME_ACTIVATION_OF_THE_MRNA_UPON_BINDING_OF_THE_CAP_BINDING_COMPLEX_AND_EIFS_AND_SUBSEQUENT_BINDING_TO_43S	0.717692	1
REACTOME_INTERLEUKIN_20_FAMILY_SIGNALING	0.716103	1
REACTOME_KERATAN_SULFATE_KERATIN_METABOLISM	0.714893	1
REACTOME_INTRINSIC_PATHWAY_FOR_APOPTOSIS	0.713649	1
REACTOME_CYTOSOLIC_SULFONATION_OF_SMALL_MOLECULES	0.712094	1
KEGG_STARCH_AND_SUCROSE_METABOLISM	0.70865	1
REACTOME_PRESYNAPTIC_FUNCTION_OF_KAINATE_RECEPTORS	0.708388	1
REACTOME_DOWNREGULATION_OF_ERBB2_SIGNALING	0.708137	0.999651
KEGG_LONG_TERM_POTENTIATION	0.706783	0.999078
BIOCARTA_CARM_ER_PATHWAY	0.706119	0.997985
REACTOME_INCRETIN_SYNTHESIS_SECRETION_AND_INACTIVATION	0.702832	0.998822
PID_HIF2PATHWAY	0.702305	0.99757
REACTOME_NEGATIVE_REGULATION_OF_FGFR4_SIGNALING	0.700746	0.996994
KEGG_PROTEIN_EXPORT	0.697025	0.99814
REACTOME_EICOSANOID_LIGAND_BINDING_RECEPTORS	0.693603	0.999023
PID_P38_ALPHA_BETA_DOWNSTREAM_PATHWAY	0.692774	0.997915
REACTOME_AQUAPORIN_MEDIATED_TRANSPORT	0.690153	0.998113
PID_S1P_META_PATHWAY	0.683702	1
REACTOME_CREB1_PHOSPHORYLATION_THROUGH_NMDA_RECEPTOR_MEDIATED_ACTIVATION_OF_RAS_SIGNALING	0.682145	1
REACTOME_RNA_POLYMERASE_I_TRANSCRIPTION_TERMINATION	0.680701	0.999424
REACTOME_HIV_ELONGATION_ARREST_AND_RECOVERY	0.677349	0.999946
REACTOME_SIGNAL_TRANSDUCTION_BY_L1	0.677084	0.99847
BIOCARTA_CTLA4_PATHWAY	0.675684	0.997686
REACTOME_DISEASES_OF_CARBOHYDRATE_METABOLISM	0.670022	0.99932
REACTOME_METABOLISM_OF_POLYAMINES	0.669318	0.998095
REACTOME_COMPLEX_I_BIOGENESIS	0.668771	0.996703
REACTOME_INSULIN_RECEPTOR_RECYCLING	0.666192	0.996376
REACTOME_NEGATIVE_REGULATION_OF_FGFR1_SIGNALING	0.664793	0.995444
REACTOME_FRS_MEDIATED_FGFR1_SIGNALING	0.661834	0.99531
REACTOME_SLC_TRANSPORTER_DISORDERS	0.65885	0.995177
KEGG_CYSTEINE_AND_METHIONINE_METABOLISM	0.656967	0.994485
KEGG_PARKINSONS_DISEASE	0.651123	0.995613
REACTOME_SIGNAL_AMPLIFICATION	0.641221	0.99824
REACTOME_THROMBOXANE_SIGNALLING_THROUGH_TP_RECEPTOR	0.640277	0.996954
REACTOME_VASOPRESSIN_REGULATES_RENAL_WATER_HOMEOSTASIS_VIA_AQUAPORINS	0.63543	0.997254
REACTOME_NAPLUS_CL_DEPENDENT_NEUROTRANSMITTER_TRANSPORTERS	0.632816	0.996595
REACTOME_GLYCOLYSIS	0.626134	0.997437
REACTOME_REGULATION_OF_GENE_EXPRESSION_IN_BETA_CELLS	0.61933	0.99805
REACTOME_FATTY_ACYL_COA_BIOSYNTHESIS	0.613629	0.99812
PID_IL8_CXCR2_PATHWAY	0.606543	0.9985
REACTOME_METABOLISM_OF_COFACTORS	0.602684	0.997907
BIOCARTA_TFF_PATHWAY	0.602166	0.996437
BIOCARTA_SPRY_PATHWAY	0.601066	0.995106
REACTOME_MRNA_CAPPING	0.590882	0.995686
REACTOME_COOPERATION_OF_PDCL_PHLP1_AND_TRIC_CCT_IN_G_PROTEIN_BETA_FOLDING	0.588557	0.994549
REACTOME_GENE_AND_PROTEIN_EXPRESSION_BY_JAK_STAT_SIGNALING_AFTER_INTERLEUKIN_12_STIMULATION	0.577269	0.995043
PID_HIF1A_PATHWAY	0.570976	0.994456
BIOCARTA_MEF2D_PATHWAY	0.55308	0.995383
REACTOME_PLATELET_SENSITIZATION_BY_LDL	0.422283	0.999774

## Sheet: Chemical & Genetic Perturbation
Collection: C2 Curated Gene Sets
Category: CGP Chemical and Genetic Perturbations
Subset: No subsets
NAME	NES	FDR q-val
BROWNE_HCMV_INFECTION_10HR_DN	2.26992	0
GENTILE_UV_RESPONSE_CLUSTER_D8	2.20694	0
GARGALOVIC_RESPONSE_TO_OXIDIZED_PHOSPHOLIPIDS_BLUE_DN	2.19942	0
DAZARD_RESPONSE_TO_UV_NHEK_DN	2.15857	0
PLASARI_TGFB1_TARGETS_10HR_DN	2.13455	0.000138611
ZHOU_INFLAMMATORY_RESPONSE_FIMA_DN	2.11217	0.000228815
TOYOTA_TARGETS_OF_MIR34B_AND_MIR34C	2.10392	0.000294115
GARGALOVIC_RESPONSE_TO_OXIDIZED_PHOSPHOLIPIDS_TURQUOISE_DN	2.10015	0.000430498
GABRIELY_MIR21_TARGETS	2.06832	0.000766116
CHICAS_RB1_TARGETS_GROWING	2.05667	0.000757257
PUJANA_XPRSS_INT_NETWORK	2.05658	0.000688416
PUJANA_BRCA_CENTERED_NETWORK	2.03396	0.000970468
MOSERLE_IFNA_RESPONSE	2.0319	0.000947934
FISCHER_G2_M_CELL_CYCLE	2.02041	0.00112136
PUJANA_BRCA2_PCC_NETWORK	2.01986	0.00109284
DACOSTA_UV_RESPONSE_VIA_ERCC3_COMMON_DN	2.01032	0.00115275
REICHERT_MITOSIS_LIN9_TARGETS	1.98194	0.00232875
ROSTY_CERVICAL_CANCER_PROLIFERATION_CLUSTER	1.97904	0.00238942
GENTILE_UV_RESPONSE_CLUSTER_D6	1.96497	0.00269261
GARGALOVIC_RESPONSE_TO_OXIDIZED_PHOSPHOLIPIDS_YELLOW_DN	1.96392	0.00255798
WHITFIELD_CELL_CYCLE_LITERATURE	1.96364	0.00243617
RICKMAN_TUMOR_DIFFERENTIATED_WELL_VS_POORLY_UP	1.94804	0.00303806
DAZARD_UV_RESPONSE_CLUSTER_G6	1.90743	0.00525103
GARGALOVIC_RESPONSE_TO_OXIDIZED_PHOSPHOLIPIDS_GREEN_DN	1.90645	0.00503224
FARMER_BREAST_CANCER_CLUSTER_2	1.87784	0.00813518
ZHOU_INFLAMMATORY_RESPONSE_LIVE_DN	1.8683	0.0093208
EGUCHI_CELL_CYCLE_RB1_TARGETS	1.86416	0.00978171
MITSIADES_RESPONSE_TO_APLIDIN_DN	1.85638	0.0105276
MARIADASON_REGULATED_BY_HISTONE_ACETYLATION_DN	1.85435	0.0103985
KAMMINGA_EZH2_TARGETS	1.80326	0.0200429
ZHANG_RESPONSE_TO_IKK_INHIBITOR_AND_TNF_DN	1.80294	0.01953
PUJANA_BREAST_CANCER_WITH_BRCA1_MUTATED_UP	1.7996	0.0197733
MISSIAGLIA_REGULATED_BY_METHYLATION_DN	1.79901	0.019423
WHITFIELD_CELL_CYCLE_G2_M	1.79472	0.0202972
DACOSTA_UV_RESPONSE_VIA_ERCC3_TTD_DN	1.7878	0.0215877
WHITEFORD_PEDIATRIC_CANCER_MARKERS	1.77662	0.0243608
ODONNELL_TFRC_TARGETS_DN	1.77047	0.0253843
BURTON_ADIPOGENESIS_3	1.75872	0.029315
CHEN_HOXA5_TARGETS_9HR_DN	1.74979	0.0318512
KANG_DOXORUBICIN_RESISTANCE_UP	1.74936	0.031243
LI_WILMS_TUMOR_ANAPLASTIC_UP	1.74517	0.0321463
KONG_E2F3_TARGETS	1.72914	0.0387351
ZHANG_BREAST_CANCER_PROGENITORS_UP	1.7193	0.0427131
CROONQUIST_IL6_DEPRIVATION_DN	1.71654	0.043138
RODRIGUES_NTN1_TARGETS_UP	1.71145	0.044803
DACOSTA_UV_RESPONSE_VIA_ERCC3_XPCS_DN	1.7091	0.0450773
DAZARD_RESPONSE_TO_UV_SCC_DN	1.70803	0.0447154
KIM_MYC_AMPLIFICATION_TARGETS_DN	1.70207	0.0467167
HUANG_DASATINIB_RESISTANCE_UP	1.69606	0.0490624
LI_WILMS_TUMOR_VS_FETAL_KIDNEY_1_DN	1.69486	0.0487899
ZWANG_DOWN_BY_2ND_EGF_PULSE	1.68665	0.0527743
OISHI_CHOLANGIOMA_STEM_CELL_LIKE_UP	1.68624	0.0519948
BROWNE_HCMV_INFECTION_14HR_DN	1.67386	0.0589729
VILLANUEVA_LIVER_CANCER_KRT19_UP	1.67306	0.0584502
BENPORATH_PROLIFERATION	1.66887	0.0602415
FLORIO_NEOCORTEX_BASAL_RADIAL_GLIA_DN	1.66767	0.0599591
GEORGES_CELL_CYCLE_MIR192_TARGETS	1.66519	0.060719
YU_MYC_TARGETS_UP	1.66419	0.0603795
SHEN_SMARCA2_TARGETS_UP	1.66292	0.0600842
SCHMIDT_POR_TARGETS_IN_LIMB_BUD_UP	1.65974	0.0609034
SOTIRIOU_BREAST_CANCER_GRADE_1_VS_3_UP	1.65861	0.0606886
MEINHOLD_OVARIAN_CANCER_LOW_GRADE_DN	1.65283	0.0633173
FOURNIER_ACINAR_DEVELOPMENT_LATE_2	1.64444	0.0680707
BROWNE_HCMV_INFECTION_6HR_DN	1.64302	0.0680118
BIDUS_METASTASIS_UP	1.6427	0.0672716
SESTO_RESPONSE_TO_UV_C2	1.63853	0.069537
KIM_PTEN_TARGETS_UP	1.63519	0.0710558
GUTIERREZ_CHRONIC_LYMPHOCYTIC_LEUKEMIA_DN	1.62194	0.080766
MORI_EMU_MYC_LYMPHOMA_BY_ONSET_TIME_UP	1.61994	0.0811281
ISHIDA_E2F_TARGETS	1.61655	0.0829703
BROWNE_HCMV_INFECTION_12HR_DN	1.61631	0.0819953
SOTIRIOU_BREAST_CANCER_GRADE_1_VS_3_DN	1.6147	0.0822786
GAL_LEUKEMIC_STEM_CELL_UP	1.61406	0.081619
BERNARD_PPAPDC1B_TARGETS_UP	1.61068	0.0834428
BHAT_ESR1_TARGETS_VIA_AKT1_DN	1.60841	0.0842591
FOURNIER_ACINAR_DEVELOPMENT_LATE_DN	1.60772	0.0837808
VERHAAK_GLIOBLASTOMA_CLASSICAL	1.60731	0.0829681
LINDGREN_BLADDER_CANCER_CLUSTER_1_UP	1.60456	0.0842225
DAIRKEE_CANCER_PRONE_RESPONSE_BPA	1.60191	0.0853325
EPPERT_LSC_R	1.59402	0.0913158
TANG_SENESCENCE_TP53_TARGETS_DN	1.594	0.0902051
GUO_TARGETS_OF_IRS1_AND_IRS2	1.58332	0.0986662
PUIFFE_INVASION_INHIBITED_BY_ASCITES_UP	1.57992	0.100644
RICKMAN_TUMOR_DIFFERENTIATED_MODERATELY_VS_POORLY_DN	1.57978	0.0995757
KAMMINGA_SENESCENCE	1.57614	0.102124
FURUKAWA_DUSP6_TARGETS_PCI35_DN	1.57571	0.101381
GENTILE_UV_RESPONSE_CLUSTER_D7	1.57159	0.104142
WHITFIELD_CELL_CYCLE_G2	1.57012	0.10434
MOREAUX_MULTIPLE_MYELOMA_BY_TACI_DN	1.56817	0.10535
IVANOVA_HEMATOPOIESIS_INTERMEDIATE_PROGENITOR	1.56735	0.104848
XU_HGF_SIGNALING_NOT_VIA_AKT1_48HR_DN	1.56668	0.104422
FLOTHO_PEDIATRIC_ALL_THERAPY_RESPONSE_DN	1.5664	0.103532
ZHAN_MULTIPLE_MYELOMA_MS_DN	1.5659	0.102976
DELASERNA_MYOD_TARGETS_DN	1.56261	0.105208
BROWNE_HCMV_INFECTION_8HR_DN	1.55863	0.108103
CROONQUIST_NRAS_SIGNALING_DN	1.55834	0.107246
GENTILE_UV_RESPONSE_CLUSTER_D9	1.55733	0.107089
LEE_EARLY_T_LYMPHOCYTE_UP	1.55692	0.106302
BROWNE_HCMV_INFECTION_4HR_DN	1.55545	0.106608
BOSCO_INTERFERON_INDUCED_ANTIVIRAL_MODULE	1.55527	0.105726
CHARAFE_BREAST_CANCER_LUMINAL_VS_MESENCHYMAL_DN	1.55441	0.105578
BHAT_ESR1_TARGETS_NOT_VIA_AKT1_DN	1.55371	0.105246
MORI_LARGE_PRE_BII_LYMPHOCYTE_UP	1.55207	0.10584
MYLLYKANGAS_AMPLIFICATION_HOT_SPOT_23	1.55016	0.106621
GRYDER_PAX3FOXO1_ENHANCERS_KO_DOWN	1.54855	0.1072
ZHAN_MULTIPLE_MYELOMA_CD2_UP	1.54744	0.107271
DUTERTRE_ESTRADIOL_RESPONSE_24HR_UP	1.54687	0.106895
LY_AGING_MIDDLE_DN	1.54685	0.105918
ZHAN_MULTIPLE_MYELOMA_MF_DN	1.54672	0.105072
GARGALOVIC_RESPONSE_TO_OXIDIZED_PHOSPHOLIPIDS_RED_DN	1.54412	0.10666
MARTINEZ_RESPONSE_TO_TRABECTEDIN	1.54046	0.109104
GREENBAUM_E2A_TARGETS_UP	1.53918	0.109581
MANALO_HYPOXIA_DN	1.53744	0.110365
WONG_EMBRYONIC_STEM_CELL_CORE	1.53721	0.10966
LY_AGING_OLD_DN	1.53589	0.109928
TURASHVILI_BREAST_DUCTAL_CARCINOMA_VS_LOBULAR_NORMAL_UP	1.53283	0.111912
ZHOU_CELL_CYCLE_GENES_IN_IR_RESPONSE_24HR	1.52491	0.119436
RIGGI_EWING_SARCOMA_PROGENITOR_DN	1.5238	0.119471
YANG_BREAST_CANCER_ESR1_LASER_UP	1.52181	0.120547
BLUM_RESPONSE_TO_SALIRASIB_DN	1.51933	0.122325
ZHOU_CELL_CYCLE_GENES_IN_IR_RESPONSE_6HR	1.51658	0.12447
FIGUEROA_AML_METHYLATION_CLUSTER_3_DN	1.51653	0.123494
BROWNE_INTERFERON_RESPONSIVE_GENES	1.51372	0.125625
BOYLAN_MULTIPLE_MYELOMA_D_DN	1.51248	0.125914
HOWLIN_CITED1_TARGETS_2_UP	1.50894	0.128943
FERREIRA_EWINGS_SARCOMA_UNSTABLE_VS_STABLE_UP	1.50362	0.134187
CHIARETTI_T_ALL_RELAPSE_PROGNOSIS	1.50304	0.133814
HOFFMANN_LARGE_TO_SMALL_PRE_BII_LYMPHOCYTE_UP	1.49632	0.14094
JOHNSTONE_PARVB_TARGETS_2_DN	1.49248	0.144703
AGUIRRE_PANCREATIC_CANCER_COPY_NUMBER_DN	1.49209	0.144037
WANG_CLIM2_TARGETS_UP	1.49062	0.144853
KIM_WT1_TARGETS_DN	1.49027	0.144169
SAGIV_CD24_TARGETS_UP	1.48963	0.143824
BOYAULT_LIVER_CANCER_SUBCLASS_G123_UP	1.48949	0.142888
BOYLAN_MULTIPLE_MYELOMA_C_UP	1.48617	0.145832
LAIHO_COLORECTAL_CANCER_SERRATED_DN	1.48246	0.149582
WINNEPENNINCKX_MELANOMA_METASTASIS_UP	1.48139	0.14969
HORTON_SREBF_TARGETS	1.48105	0.149026
MCBRYAN_PUBERTAL_BREAST_5_6WK_DN	1.47931	0.150028
THEILGAARD_NEUTROPHIL_AT_SKIN_WOUND_DN	1.47743	0.151423
KOBAYASHI_EGFR_SIGNALING_24HR_DN	1.47656	0.151575
ZHAN_MULTIPLE_MYELOMA_PR_UP	1.47572	0.151559
FARMER_BREAST_CANCER_CLUSTER_1	1.47515	0.151209
GHANDHI_DIRECT_IRRADIATION_DN	1.47468	0.150752
MARTORIATI_MDM4_TARGETS_FETAL_LIVER_DN	1.47288	0.15199
TAKEDA_TARGETS_OF_NUP98_HOXA9_FUSION_3D_UP	1.46953	0.155176
DEBIASI_APOPTOSIS_BY_REOVIRUS_INFECTION_DN	1.46649	0.158206
PUJANA_BREAST_CANCER_LIT_INT_NETWORK	1.46454	0.159547
YANAGIHARA_ESX1_TARGETS	1.46394	0.159162
OUYANG_PROSTATE_CANCER_PROGRESSION_DN	1.4614	0.161296
LIN_NPAS4_TARGETS_UP	1.45957	0.162856
BOYLAN_MULTIPLE_MYELOMA_PCA3_DN	1.45733	0.164804
BYSTROEM_CORRELATED_WITH_IL5_DN	1.45621	0.165261
MORI_IMMATURE_B_LYMPHOCYTE_DN	1.45502	0.165811
TORCHIA_TARGETS_OF_EWSR1_FLI1_FUSION_DN	1.45248	0.167964
WANG_RESPONSE_TO_GSK3_INHIBITOR_SB216763_UP	1.45203	0.167491
MILI_PSEUDOPODIA_CHEMOTAXIS_UP	1.45197	0.166516
WILCOX_RESPONSE_TO_PROGESTERONE_UP	1.4506	0.167206
ZHENG_FOXP3_TARGETS_IN_THYMUS_UP	1.44926	0.167893
BILD_SRC_ONCOGENIC_SIGNATURE	1.44905	0.167105
ZHAN_MULTIPLE_MYELOMA_CD1_VS_CD2_DN	1.44828	0.167018
ENK_UV_RESPONSE_KERATINOCYTE_DN	1.44609	0.169147
GARGALOVIC_RESPONSE_TO_OXIDIZED_PHOSPHOLIPIDS_PINK_DN	1.44576	0.168504
RIZ_ERYTHROID_DIFFERENTIATION	1.4457	0.167564
IVANOVA_HEMATOPOIESIS_EARLY_PROGENITOR	1.4455	0.166771
GRAESSMANN_RESPONSE_TO_MC_AND_SERUM_DEPRIVATION_UP	1.44518	0.166182
MOREAUX_B_LYMPHOCYTE_MATURATION_BY_TACI_DN	1.44083	0.171
ODONNELL_TARGETS_OF_MYC_AND_TFRC_DN	1.44064	0.170292
GAVIN_FOXP3_TARGETS_CLUSTER_P6	1.4371	0.17414
WATANABE_ULCERATIVE_COLITIS_WITH_CANCER_DN	1.4347	0.176496
GARGALOVIC_RESPONSE_TO_OXIDIZED_PHOSPHOLIPIDS_GREY_DN	1.43329	0.177543
BROWNE_HCMV_INFECTION_20HR_DN	1.43299	0.176908
BRUINS_UVC_RESPONSE_EARLY_LATE	1.43285	0.176055
GRESHOCK_CANCER_COPY_NUMBER_UP	1.4311	0.177431
ONDER_CDH1_TARGETS_2_UP	1.43066	0.177002
BIDUS_METASTASIS_DN	1.42662	0.181616
STAMBOLSKY_TARGETS_OF_MUTATED_TP53_DN	1.42468	0.183176
ULE_SPLICING_VIA_NOVA2	1.42291	0.184675
LINDVALL_IMMORTALIZED_BY_TERT_UP	1.42229	0.184417
NIKOLSKY_BREAST_CANCER_19Q13.1_AMPLICON	1.41833	0.18917
SCIAN_CELL_CYCLE_TARGETS_OF_TP53_AND_TP73_DN	1.41828	0.188208
LINDGREN_BLADDER_CANCER_CLUSTER_3_DN	1.41796	0.187665
EINAV_INTERFERON_SIGNATURE_IN_CANCER	1.41693	0.18806
NIKOLSKY_MUTATED_AND_AMPLIFIED_IN_BREAST_CANCER	1.41659	0.187558
DELACROIX_RAR_TARGETS_DN	1.4153	0.188345
STARK_PREFRONTAL_CORTEX_22Q11_DELETION_UP	1.41492	0.187966
GENTILE_UV_HIGH_DOSE_DN	1.41364	0.188737
REN_BOUND_BY_E2F	1.4109	0.191834
TERAO_AOX4_TARGETS_SKIN_DN	1.4096	0.192828
HESS_TARGETS_OF_HOXA9_AND_MEIS1_UP	1.40807	0.193975
KAUFFMANN_DNA_REPAIR_GENES	1.40442	0.198325
KAUFFMANN_MELANOMA_RELAPSE_UP	1.40059	0.203147
GRAHAM_CML_DIVIDING_VS_NORMAL_QUIESCENT_UP	1.39743	0.206679
KONDO_PROSTATE_CANCER_HCP_WITH_H3K27ME3	1.39704	0.206134
TCGA_GLIOBLASTOMA_COPY_NUMBER_DN	1.39442	0.209284
EPPERT_PROGENITOR	1.39386	0.209158
CHANDRAN_METASTASIS_TOP50_UP	1.3919	0.211381
IWANAGA_CARCINOGENESIS_BY_KRAS_DN	1.38967	0.213923
CORRE_MULTIPLE_MYELOMA_DN	1.3895	0.21314
MARTINEZ_RESPONSE_TO_TRABECTEDIN_DN	1.38934	0.2123
MARIADASON_RESPONSE_TO_BUTYRATE_SULINDAC_6	1.38799	0.213216
FRASOR_RESPONSE_TO_SERM_OR_FULVESTRANT_DN	1.38775	0.21264
LEE_METASTASIS_AND_RNA_PROCESSING_UP	1.38493	0.215853
SESTO_RESPONSE_TO_UV_C5	1.38418	0.215974
GRYDER_PAX3FOXO1_TOP_ENHANCERS	1.38229	0.217953
SEITZ_NEOPLASTIC_TRANSFORMATION_BY_8P_DELETION_UP	1.38155	0.218068
HORIUCHI_WTAP_TARGETS_DN	1.38071	0.218396
PYEON_HPV_POSITIVE_TUMORS_UP	1.37924	0.219765
GAZDA_DIAMOND_BLACKFAN_ANEMIA_ERYTHROID_UP	1.37906	0.219011
SYED_ESTRADIOL_RESPONSE	1.37895	0.21816
WALLACE_PROSTATE_CANCER_RACE_DN	1.37863	0.217728
CHARAFE_BREAST_CANCER_LUMINAL_VS_BASAL_UP	1.37831	0.217185
DAVICIONI_MOLECULAR_ARMS_VS_ERMS_UP	1.37753	0.217425
XU_AKT1_TARGETS_6HR	1.37434	0.221618
BOYAULT_LIVER_CANCER_SUBCLASS_G6_UP	1.37424	0.220723
BOYAULT_LIVER_CANCER_SUBCLASS_G23_UP	1.37406	0.220005
GINESTIER_BREAST_CANCER_ZNF217_AMPLIFIED_DN	1.37253	0.221449
GINESTIER_BREAST_CANCER_20Q13_AMPLIFICATION_DN	1.3672	0.229272
SCIBETTA_KDM5B_TARGETS_DN	1.36631	0.229695
HOELZEL_NF1_TARGETS_DN	1.3641	0.232205
WHITEHURST_PACLITAXEL_SENSITIVITY	1.36252	0.233761
WHITFIELD_CELL_CYCLE_G1_S	1.36034	0.236422
SANSOM_APC_MYC_TARGETS	1.35882	0.237967
MINGUEZ_LIVER_CANCER_VASCULAR_INVASION_DN	1.35873	0.2371
MAYBURD_RESPONSE_TO_L663536_UP	1.3582	0.236962
ZWANG_EGF_PERSISTENTLY_UP	1.35086	0.248861
GAZDA_DIAMOND_BLACKFAN_ANEMIA_ERYTHROID_DN	1.35017	0.248934
CHIANG_LIVER_CANCER_SUBCLASS_PROLIFERATION_UP	1.34988	0.248342
IIZUKA_LIVER_CANCER_PROGRESSION_G1_G2_DN	1.34881	0.249097
LU_EZH2_TARGETS_DN	1.34663	0.251797
ZHENG_BOUND_BY_FOXP3	1.34615	0.251597
FIRESTEIN_PROLIFERATION	1.34386	0.254645
GENTILE_UV_RESPONSE_CLUSTER_D4	1.34384	0.253605
VALK_AML_CLUSTER_9	1.34349	0.25313
MARSON_FOXP3_TARGETS_STIMULATED_UP	1.34115	0.256134
RICKMAN_METASTASIS_UP	1.34011	0.256982
FLORIO_NEOCORTEX_BASAL_RADIAL_GLIA_UP	1.33667	0.262121
SU_TESTIS	1.3363	0.26169
CHUNG_BLISTER_CYTOTOXICITY_DN	1.33491	0.263015
WAMUNYOKOLI_OVARIAN_CANCER_LMP_DN	1.33361	0.26437
MCCABE_HOXC6_TARGETS_DN	1.33222	0.265965
ACEVEDO_LIVER_CANCER_WITH_H3K9ME3_UP	1.33157	0.266192
SCHWAB_TARGETS_OF_BMYB_POLYMORPHIC_VARIANTS_DN	1.32831	0.271348
LEE_TARGETS_OF_PTCH1_AND_SUFU_UP	1.32636	0.274078
CREIGHTON_ENDOCRINE_THERAPY_RESISTANCE_2	1.32578	0.274107
MILI_PSEUDOPODIA_HAPTOTAXIS_UP	1.32532	0.273866
BENPORATH_ES_1	1.32326	0.276811
BASAKI_YBX1_TARGETS_UP	1.32163	0.278892
RAMASWAMY_METASTASIS_DN	1.32068	0.279649
LIM_MAMMARY_LUMINAL_MATURE_DN	1.31992	0.280053
SUZUKI_RESPONSE_TO_TSA	1.31653	0.285268
WAKASUGI_HAVE_ZNF143_BINDING_SITES	1.31624	0.284727
BHATI_G2M_ARREST_BY_2METHOXYESTRADIOL_DN	1.31583	0.284422
THUM_SYSTOLIC_HEART_FAILURE_DN	1.31526	0.284496
RICKMAN_TUMOR_DIFFERENTIATED_WELL_VS_MODERATELY_UP	1.31492	0.284074
CHOI_ATL_CHRONIC_VS_ACUTE_DN	1.31371	0.285332
GARY_CD5_TARGETS_DN	1.31195	0.287725
JAERVINEN_AMPLIFIED_IN_LARYNGEAL_CANCER	1.3098	0.290793
IKEDA_MIR30_TARGETS_UP	1.30842	0.292288
MACAEVA_PBMC_RESPONSE_TO_IR	1.30711	0.293745
BUCKANOVICH_T_LYMPHOCYTE_HOMING_ON_TUMOR_UP	1.30666	0.293463
SLEBOS_HEAD_AND_NECK_CANCER_WITH_HPV_UP	1.3039	0.297838
NAKAYAMA_SOFT_TISSUE_TUMORS_PCA2_UP	1.3039	0.296714
CHEMNITZ_RESPONSE_TO_PROSTAGLANDIN_E2_UP	1.30348	0.296366
HAHTOLA_MYCOSIS_FUNGOIDES_CD4_DN	1.30319	0.295815
STEIN_ESRRA_TARGETS_DN	1.30188	0.297302
LOCKWOOD_AMPLIFIED_IN_LUNG_CANCER	1.30111	0.29777
CONCANNON_APOPTOSIS_BY_EPOXOMICIN_DN	1.29977	0.299357
TARTE_PLASMA_CELL_VS_PLASMABLAST_DN	1.29875	0.300188
MILI_PSEUDOPODIA	1.29728	0.301963
HOSHIDA_LIVER_CANCER_SUBCLASS_S2	1.29635	0.302725
NIKOLSKY_BREAST_CANCER_15Q26_AMPLICON	1.29333	0.307857
MIKKELSEN_NPC_ICP_WITH_H3K4ME3	1.29268	0.308084
MONNIER_POSTRADIATION_TUMOR_ESCAPE_UP	1.29268	0.306977
PODAR_RESPONSE_TO_ADAPHOSTIN_DN	1.29107	0.309164
WONG_PROTEASOME_GENE_MODULE	1.29003	0.310227
NADERI_BREAST_CANCER_PROGNOSIS_DN	1.2897	0.309771
STEIN_ESRRA_TARGETS_RESPONSIVE_TO_ESTROGEN_DN	1.28908	0.310022
GENTILE_RESPONSE_CLUSTER_D3	1.28882	0.309445
JAATINEN_HEMATOPOIETIC_STEM_CELL_UP	1.28609	0.31401
ZHONG_RESPONSE_TO_AZACITIDINE_AND_TSA_DN	1.28448	0.316362
DOUGLAS_BMI1_TARGETS_DN	1.28276	0.318985
DORMOY_ELAVL1_TARGETS	1.27925	0.325342
RODRIGUES_THYROID_CARCINOMA_ANAPLASTIC_DN	1.27617	0.331034
VANASSE_BCL2_TARGETS_DN	1.27402	0.334442
VANHARANTA_UTERINE_FIBROID_WITH_7Q_DELETION_UP	1.27304	0.335452
SENGUPTA_NASOPHARYNGEAL_CARCINOMA_UP	1.27296	0.33444
GROSS_HYPOXIA_VIA_ELK3_UP	1.27264	0.333917
MCCLUNG_DELTA_FOSB_TARGETS_8WK	1.26801	0.342824
KANNAN_TP53_TARGETS_DN	1.26679	0.344338
SCHLOSSER_SERUM_RESPONSE_UP	1.26587	0.345274
BURTON_ADIPOGENESIS_11	1.26463	0.346897
RAMALHO_STEMNESS_UP	1.26428	0.34658
MARZEC_IL2_SIGNALING_DN	1.26336	0.347649
UDAYAKUMAR_MED1_TARGETS_UP	1.26328	0.346695
DAVICIONI_MOLECULAR_ARMS_VS_ERMS_DN	1.26259	0.347017
ALCALAY_AML_BY_NPM1_LOCALIZATION_UP	1.26226	0.346606
WINTER_HYPOXIA_DN	1.26226	0.345443
DING_LUNG_CANCER_MUTATED_SIGNIFICANTLY	1.26167	0.345592
ZIRN_TRETINOIN_RESPONSE_WT1_UP	1.26053	0.347102
SHEDDEN_LUNG_CANCER_GOOD_SURVIVAL_A5	1.25998	0.347262
HOEBEKE_LYMPHOID_STEM_CELL_UP	1.25964	0.346802
STARK_HYPPOCAMPUS_22Q11_DELETION_UP	1.25892	0.347265
GALE_APL_WITH_FLT3_MUTATED_UP	1.25891	0.346145
PAL_PRMT5_TARGETS_UP	1.25863	0.345684
SONG_TARGETS_OF_IE86_CMV_PROTEIN	1.25792	0.346225
FERRANDO_T_ALL_WITH_MLL_ENL_FUSION_DN	1.25739	0.346294
HOLLERN_SOLID_NODULAR_BREAST_TUMOR_DN	1.25707	0.345875
RAO_BOUND_BY_SALL4_ISOFORM_A	1.25563	0.347939
PEART_HDAC_PROLIFERATION_CLUSTER_DN	1.25472	0.348911
SETLUR_PROSTATE_CANCER_TMPRSS2_ERG_FUSION_UP	1.25454	0.348209
BOYLAN_MULTIPLE_MYELOMA_C_CLUSTER_UP	1.25212	0.352577
ZHAN_MULTIPLE_MYELOMA_MF_UP	1.24855	0.359543
KORKOLA_YOLK_SAC_TUMOR_UP	1.24763	0.360493
BOHN_PRIMARY_IMMUNODEFICIENCY_SYNDROM_UP	1.24743	0.359826
AKL_HTLV1_INFECTION_DN	1.24733	0.358908
FISCHER_G1_S_CELL_CYCLE	1.24693	0.358734
ZHENG_FOXP3_TARGETS_IN_T_LYMPHOCYTE_DN	1.24537	0.361442
NAGASHIMA_NRG1_SIGNALING_DN	1.24509	0.361008
VERNELL_RETINOBLASTOMA_PATHWAY_UP	1.24426	0.361809
YANG_BREAST_CANCER_ESR1_UP	1.24297	0.363721
HOLLEMAN_PREDNISOLONE_RESISTANCE_B_ALL_UP	1.24234	0.364067
NAKAMURA_CANCER_MICROENVIRONMENT_DN	1.24108	0.365809
ZHU_CMV_8_HR_DN	1.23944	0.368535
WAGNER_APO2_SENSITIVITY	1.23806	0.37059
VETTER_TARGETS_OF_PRKCA_AND_ETS1_UP	1.23731	0.371236
LIN_MELANOMA_COPY_NUMBER_UP	1.23656	0.371898
DEURIG_T_CELL_PROLYMPHOCYTIC_LEUKEMIA_DN	1.23232	0.380714
DAVICIONI_TARGETS_OF_PAX_FOXO1_FUSIONS_UP	1.23211	0.380059
WEI_MIR34A_TARGETS	1.22952	0.385268
BILBAN_B_CLL_LPL_UP	1.22856	0.386361
VANHARANTA_UTERINE_FIBROID_WITH_7Q_DELETION_DN	1.22831	0.385819
ELVIDGE_HYPOXIA_BY_DMOG_DN	1.22719	0.387303
LUCAS_HNF4A_TARGETS_UP	1.22702	0.386601
PRAMOONJAGO_SOX4_TARGETS_DN	1.2256	0.389102
TURASHVILI_BREAST_NORMAL_DUCTAL_VS_LOBULAR_UP	1.22413	0.391615
HOLLEMAN_ASPARAGINASE_RESISTANCE_ALL_DN	1.22157	0.396852
FUJII_YBX1_TARGETS_DN	1.22122	0.3966
SMIRNOV_RESPONSE_TO_IR_2HR_DN	1.22076	0.396546
KIM_ALL_DISORDERS_OLIGODENDROCYTE_NUMBER_CORR_DN	1.21658	0.405662
LASTOWSKA_NEUROBLASTOMA_COPY_NUMBER_UP	1.21633	0.405145
SANA_RESPONSE_TO_IFNG_UP	1.21516	0.406944
BENPORATH_ES_2	1.21482	0.406628
GRASEMANN_RETINOBLASTOMA_WITH_6P_AMPLIFICATION	1.21465	0.405899
DE_YY1_TARGETS_DN	1.21377	0.406931
LINDGREN_BLADDER_CANCER_CLUSTER_3_UP	1.21371	0.405894
HOLLMANN_APOPTOSIS_VIA_CD40_UP	1.20845	0.418112
YUAN_ZNF143_PARTNERS	1.20735	0.419744
CHEMNITZ_RESPONSE_TO_PROSTAGLANDIN_E2_DN	1.19961	0.439151
SCHAEFFER_PROSTATE_DEVELOPMENT_48HR_DN	1.19921	0.439008
RODRIGUES_THYROID_CARCINOMA_DN	1.19903	0.438246
VALK_AML_CLUSTER_6	1.19832	0.43895
FIGUEROA_AML_METHYLATION_CLUSTER_3_UP	1.19774	0.439234
GAZIN_EPIGENETIC_SILENCING_BY_KRAS	1.19082	0.456694
FLOTHO_PEDIATRIC_ALL_THERAPY_RESPONSE_UP	1.19051	0.456301
GRADE_COLON_AND_RECTAL_CANCER_DN	1.19013	0.456095
GROSS_HYPOXIA_VIA_ELK3_ONLY_DN	1.18883	0.458401
BOYAULT_LIVER_CANCER_SUBCLASS_G123_DN	1.18727	0.461379
MORI_PLASMA_CELL_DN	1.18623	0.462781
PANGAS_TUMOR_SUPPRESSION_BY_SMAD1_AND_SMAD5_UP	1.1851	0.464674
RASHI_RESPONSE_TO_IONIZING_RADIATION_3	1.18475	0.46434
GAVIN_FOXP3_TARGETS_CLUSTER_T4	1.1847	0.46318
YIH_RESPONSE_TO_ARSENITE_C3	1.1842	0.4633
SMID_BREAST_CANCER_RELAPSE_IN_BRAIN_DN	1.1839	0.462888
WU_APOPTOSIS_BY_CDKN1A_VIA_TP53	1.18375	0.462027
WANG_METASTASIS_OF_BREAST_CANCER_ESR1_UP	1.18312	0.462485
GAUSSMANN_MLL_AF4_FUSION_TARGETS_G_UP	1.18293	0.461729
MIYAGAWA_TARGETS_OF_EWSR1_ETS_FUSIONS_DN	1.1814	0.464756
GENTILE_UV_LOW_DOSE_DN	1.18091	0.464888
RODWELL_AGING_KIDNEY_DN	1.18047	0.464885
BOYLAN_MULTIPLE_MYELOMA_C_DN	1.18028	0.464168
IVANOVA_HEMATOPOIESIS_MATURE_CELL	1.17849	0.467931
GAVIN_FOXP3_TARGETS_CLUSTER_P3	1.17611	0.473278
TAKEDA_TARGETS_OF_NUP98_HOXA9_FUSION_6HR_UP	1.17539	0.47404
RAO_BOUND_BY_SALL4_ISOFORM_B	1.17531	0.473024
BONOME_OVARIAN_CANCER_POOR_SURVIVAL_UP	1.17522	0.472013
RUIZ_TNC_TARGETS_UP	1.17475	0.472127
RHODES_UNDIFFERENTIATED_CANCER	1.17449	0.471562
MORI_PRE_BI_LYMPHOCYTE_UP	1.1732	0.47399
BILANGES_SERUM_SENSITIVE_VIA_TSC2	1.17314	0.472884
RODWELL_AGING_KIDNEY_NO_BLOOD_DN	1.17084	0.478301
BENPORATH_OCT4_TARGETS	1.16973	0.480291
POMEROY_MEDULLOBLASTOMA_PROGNOSIS_DN	1.16795	0.484077
HATADA_METHYLATED_IN_LUNG_CANCER_UP	1.16656	0.486939
BROWNE_HCMV_INFECTION_30MIN_DN	1.16384	0.493331
GROSS_HYPOXIA_VIA_HIF1A_UP	1.16282	0.494976
RASHI_RESPONSE_TO_IONIZING_RADIATION_5	1.16232	0.495132
GREENBAUM_E2A_TARGETS_DN	1.16145	0.496403
RIZ_ERYTHROID_DIFFERENTIATION_12HR	1.16094	0.496686
ALCALAY_AML_BY_NPM1_LOCALIZATION_DN	1.16056	0.496557
OUILLETTE_CLL_13Q14_DELETION_UP	1.15847	0.501206
XU_RESPONSE_TO_TRETINOIN_UP	1.15839	0.500152
CAIRO_HEPATOBLASTOMA_UP	1.1583	0.499137
NIKOLSKY_BREAST_CANCER_21Q22_AMPLICON	1.15754	0.500021
HU_GENOTOXIN_ACTION_DIRECT_VS_INDIRECT_4HR	1.15728	0.499504
GU_PDEF_TARGETS_UP	1.15564	0.503121
WHITFIELD_CELL_CYCLE_M_G1	1.15477	0.504436
BOYLAN_MULTIPLE_MYELOMA_D_UP	1.15371	0.506322
BANDRES_RESPONSE_TO_CARMUSTIN_MGMT_48HR_UP	1.15306	0.506991
GRAHAM_NORMAL_QUIESCENT_VS_NORMAL_DIVIDING_DN	1.15158	0.510086
BORCZUK_MALIGNANT_MESOTHELIOMA_UP	1.15131	0.509608
GYORFFY_DOXORUBICIN_RESISTANCE	1.15071	0.510123
LINDGREN_BLADDER_CANCER_CLUSTER_1_DN	1.15041	0.509689
GAJATE_RESPONSE_TO_TRABECTEDIN_DN	1.14836	0.514584
HOLLEMAN_ASPARAGINASE_RESISTANCE_ALL_UP	1.14819	0.513843
HEIDENBLAD_AMPLICON_8Q24_DN	1.14793	0.513307
MYLLYKANGAS_AMPLIFICATION_HOT_SPOT_17	1.14785	0.512301
WAMUNYOKOLI_OVARIAN_CANCER_GRADES_1_2_DN	1.14697	0.513534
NIKOLSKY_BREAST_CANCER_22Q13_AMPLICON	1.14626	0.514481
DOANE_RESPONSE_TO_ANDROGEN_DN	1.14594	0.514156
IVANOVA_HEMATOPOIESIS_STEM_CELL_SHORT_TERM	1.14547	0.514263
KUMAR_PATHOGEN_LOAD_BY_MACROPHAGES	1.14522	0.513725
WANG_RESPONSE_TO_ANDROGEN_UP	1.14306	0.51886
ZHANG_GATA6_TARGETS_DN	1.14209	0.520484
YANG_BREAST_CANCER_ESR1_DN	1.14161	0.520693
LIU_VMYB_TARGETS_UP	1.141	0.521295
RUIZ_TNC_TARGETS_DN	1.13921	0.525574
TCGA_GLIOBLASTOMA_COPY_NUMBER_UP	1.13718	0.530545
MATZUK_IMPLANTATION_AND_UTERINE	1.13686	0.530236
BILANGES_RAPAMYCIN_SENSITIVE_GENES	1.1366	0.529787
LIU_SOX4_TARGETS_DN	1.13477	0.533998
SHETH_LIVER_CANCER_VS_TXNIP_LOSS_PAM6	1.13427	0.534277
FERRANDO_HOX11_NEIGHBORS	1.13285	0.537302
BOYLAN_MULTIPLE_MYELOMA_C_CLUSTER_DN	1.13191	0.539036
YU_BAP1_TARGETS	1.13114	0.540066
DANG_MYC_TARGETS_UP	1.1305	0.54067
HAHTOLA_MYCOSIS_FUNGOIDES_SKIN_UP	1.13019	0.540334
GUO_HEX_TARGETS_UP	1.12959	0.540907
IWANAGA_CARCINOGENESIS_BY_KRAS_PTEN_DN	1.1292	0.54084
DER_IFN_BETA_RESPONSE_UP	1.12817	0.542864
MOOTHA_MITOCHONDRIA	1.12666	0.546278
SENGUPTA_EBNA1_ANTICORRELATED	1.12657	0.545234
RHEIN_ALL_GLUCOCORTICOID_THERAPY_DN	1.12583	0.546216
ABRAMSON_INTERACT_WITH_AIRE	1.12345	0.55236
GINESTIER_BREAST_CANCER_ZNF217_AMPLIFIED_UP	1.12286	0.552884
DUTERTRE_ESTRADIOL_RESPONSE_6HR_UP	1.12271	0.552047
FIRESTEIN_CTNNB1_PATHWAY	1.12232	0.552018
RAY_TUMORIGENESIS_BY_ERBB2_CDC25A_DN	1.12028	0.557186
LEE_DIFFERENTIATING_T_LYMPHOCYTE	1.11934	0.55893
BREDEMEYER_RAG_SIGNALING_NOT_VIA_ATM_DN	1.11866	0.559873
ACEVEDO_LIVER_CANCER_WITH_H3K27ME3_UP	1.118	0.560633
BENPORATH_NOS_TARGETS	1.1166	0.563703
GAZDA_DIAMOND_BLACKFAN_ANEMIA_PROGENITOR_DN	1.11558	0.565574
GRADE_COLON_AND_RECTAL_CANCER_UP	1.11419	0.568586
VANTVEER_BREAST_CANCER_METASTASIS_DN	1.11385	0.568397
CREIGHTON_ENDOCRINE_THERAPY_RESISTANCE_4	1.11317	0.569241
VERHAAK_GLIOBLASTOMA_PRONEURAL	1.11307	0.568296
ALONSO_METASTASIS_NEURAL_UP	1.11269	0.568253
ACOSTA_PROLIFERATION_INDEPENDENT_MYC_TARGETS_UP	1.11263	0.567174
XU_RESPONSE_TO_TRETINOIN_AND_NSC682994_DN	1.11242	0.566504
MARKEY_RB1_ACUTE_LOF_UP	1.11196	0.56665
THILLAINADESAN_ZNF217_TARGETS_UP	1.11113	0.567997
CHARAFE_BREAST_CANCER_BASAL_VS_MESENCHYMAL_DN	1.11039	0.569066
KIM_MYCL1_AMPLIFICATION_TARGETS_DN	1.11029	0.568129
BILD_E2F3_ONCOGENIC_SIGNATURE	1.11005	0.567712
MULLIGHAN_NPM1_MUTATED_SIGNATURE_1_DN	1.10992	0.566931
BURTON_ADIPOGENESIS_10	1.1098	0.566043
SCHEIDEREIT_IKK_INTERACTING_PROTEINS	1.10907	0.567187
HU_ANGIOGENESIS_DN	1.10883	0.56669
CERIBELLI_GENES_INACTIVE_AND_BOUND_BY_NFY	1.10817	0.567443
GOZGIT_ESR1_TARGETS_UP	1.10777	0.567441
GINESTIER_BREAST_CANCER_20Q13_AMPLIFICATION_UP	1.107	0.568673
SHIPP_DLBCL_VS_FOLLICULAR_LYMPHOMA_UP	1.10697	0.567544
PLASARI_TGFB1_SIGNALING_VIA_NFIC_1HR_UP	1.10563	0.570432
LY_AGING_PREMATURE_DN	1.10538	0.569948
CHIARETTI_ACUTE_LYMPHOBLASTIC_LEUKEMIA_ZAP70	1.10277	0.577095
BOYAULT_LIVER_CANCER_SUBCLASS_G3_UP	1.10232	0.577248
MARTIN_INTERACT_WITH_HDAC	1.10193	0.577252
FINETTI_BREAST_CANCER_KINOME_RED	1.10164	0.57696
DAVICIONI_RHABDOMYOSARCOMA_PAX_FOXO1_FUSION_UP	1.10121	0.577033
CHIANG_LIVER_CANCER_SUBCLASS_UNANNOTATED_DN	1.10046	0.578102
POS_HISTAMINE_RESPONSE_NETWORK	1.10043	0.576957
NAGY_TFTC_COMPONENTS_HUMAN	1.10039	0.575868
LEE_NAIVE_T_LYMPHOCYTE	1.10017	0.5754
AFFAR_YY1_TARGETS_DN	1.09927	0.576985
NAKAMURA_ADIPOGENESIS_EARLY_UP	1.09904	0.576497
SHEDDEN_LUNG_CANCER_POOR_SURVIVAL_A6	1.09897	0.575516
MULLIGHAN_NPM1_MUTATED_SIGNATURE_1_UP	1.09854	0.575679
STEARMAN_LUNG_CANCER_EARLY_VS_LATE_UP	1.09841	0.574869
AMIT_EGF_RESPONSE_240_MCF10A	1.09762	0.576123
LIU_SOX4_TARGETS_UP	1.0963	0.579115
GAUSSMANN_MLL_AF4_FUSION_TARGETS_C_UP	1.0945	0.583652
BOYAULT_LIVER_CANCER_SUBCLASS_G3_DN	1.09428	0.583112
NADERI_BREAST_CANCER_PROGNOSIS_UP	1.09349	0.584373
MOOTHA_TCA	1.09338	0.583611
STARK_HYPPOCAMPUS_22Q11_DELETION_DN	1.0932	0.582941
JEON_SMAD6_TARGETS_DN	1.09308	0.582086
FARMER_BREAST_CANCER_CLUSTER_5	1.09272	0.582053
KOYAMA_SEMA3B_TARGETS_UP	1.09234	0.582099
KOKKINAKIS_METHIONINE_DEPRIVATION_96HR_DN	1.09138	0.583875
KOYAMA_SEMA3B_TARGETS_DN	1.09055	0.585324
JAIN_NFKB_SIGNALING	1.09004	0.585748
FONTAINE_FOLLICULAR_THYROID_ADENOMA_UP	1.08942	0.586491
FARMER_BREAST_CANCER_APOCRINE_VS_BASAL	1.08883	0.587119
CHIANG_LIVER_CANCER_SUBCLASS_CTNNB1_UP	1.08841	0.587247
ZWANG_EGF_INTERVAL_DN	1.0877	0.588288
CAIRO_PML_TARGETS_BOUND_BY_MYC_UP	1.08728	0.588486
BRUINS_UVC_RESPONSE_MIDDLE	1.08651	0.589701
MOLENAAR_TARGETS_OF_CCND1_AND_CDK4_DN	1.08585	0.590567
SCHUHMACHER_MYC_TARGETS_UP	1.08547	0.590607
RODRIGUES_DCC_TARGETS_DN	1.08544	0.589509
DAVICIONI_TARGETS_OF_PAX_FOXO1_FUSIONS_DN	1.08515	0.58921
RHODES_CANCER_META_SIGNATURE	1.08499	0.588556
PARK_HSC_VS_MULTIPOTENT_PROGENITORS_UP	1.0848	0.587962
AGUIRRE_PANCREATIC_CANCER_COPY_NUMBER_UP	1.08426	0.588514
ZHENG_IL22_SIGNALING_DN	1.08336	0.590131
TURASHVILI_BREAST_DUCTAL_CARCINOMA_VS_DUCTAL_NORMAL_UP	1.08287	0.590578
SCHLOSSER_MYC_TARGETS_REPRESSED_BY_SERUM	1.08269	0.589963
GOLUB_ALL_VS_AML_UP	1.08223	0.590233
GENTILE_UV_RESPONSE_CLUSTER_D2	1.08166	0.590817
CREIGHTON_ENDOCRINE_THERAPY_RESISTANCE_5	1.08122	0.590996
MORI_PRE_BI_LYMPHOCYTE_DN	1.08039	0.592402
HOFMANN_CELL_LYMPHOMA_DN	1.08008	0.592251
PEDERSEN_METASTASIS_BY_ERBB2_ISOFORM_7	1.07956	0.592694
FISCHER_DIRECT_P53_TARGETS_META_ANALYSIS	1.079	0.59334
DURAND_STROMA_S_UP	1.07808	0.595108
GAZDA_DIAMOND_BLACKFAN_ANEMIA_MYELOID_UP	1.07739	0.596172
MEISSNER_ES_ICP_WITH_H3K4ME3	1.07719	0.595743
KAUFFMANN_DNA_REPLICATION_GENES	1.07709	0.594935
PLASARI_TGFB1_SIGNALING_VIA_NFIC_1HR_DN	1.07675	0.594778
PLASARI_NFIC_TARGETS_BASAL_DN	1.07635	0.594906
MCCABE_BOUND_BY_HOXC6	1.07626	0.594
ROESSLER_LIVER_CANCER_METASTASIS_UP	1.07557	0.595008
HASLINGER_B_CLL_WITH_17P13_DELETION	1.0755	0.594083
BROWNE_HCMV_INFECTION_2HR_DN	1.07503	0.59438
MEISSNER_NPC_ICP_WITH_H3K4ME3	1.07498	0.593428
SHEPARD_CRUSH_AND_BURN_MUTANT_DN	1.07458	0.593564
WANG_IMMORTALIZED_BY_HOXA9_AND_MEIS1_UP	1.07353	0.595651
FAELT_B_CLL_WITH_VH3_21_UP	1.07313	0.595779
JISON_SICKLE_CELL_DISEASE_DN	1.07142	0.59991
WEST_ADRENOCORTICAL_TUMOR_UP	1.07129	0.599179
ZHU_CMV_ALL_DN	1.07127	0.598096
NIKOLSKY_BREAST_CANCER_20Q12_Q13_AMPLICON	1.0709	0.598101
CHOW_RASSF1_TARGETS_UP	1.07059	0.597952
WANG_RESPONSE_TO_GSK3_INHIBITOR_SB216763_DN	1.06969	0.59965
BAELDE_DIABETIC_NEPHROPATHY_DN	1.06881	0.601181
LE_EGR2_TARGETS_UP	1.06741	0.604328
EBAUER_TARGETS_OF_PAX3_FOXO1_FUSION_DN	1.06736	0.603356
FAELT_B_CLL_WITH_VH_REARRANGEMENTS_DN	1.06653	0.604862
KORKOLA_SEMINOMA_UP	1.06652	0.60376
KENNY_CTNNB1_TARGETS_DN	1.06622	0.603547
OSMAN_BLADDER_CANCER_DN	1.06495	0.606323
FLORIO_HUMAN_NEOCORTEX	1.06482	0.60557
MULLIGHAN_NPM1_MUTATED_SIGNATURE_2_DN	1.06438	0.605825
PURBEY_TARGETS_OF_CTBP1_AND_SATB1_DN	1.06357	0.607118
KYNG_ENVIRONMENTAL_STRESS_RESPONSE_NOT_BY_GAMMA_IN_WS	1.06333	0.606722
VALK_AML_CLUSTER_15	1.06303	0.606518
CHOW_RASSF1_TARGETS_DN	1.06239	0.607398
KORKOLA_EMBRYONAL_CARCINOMA_UP	1.06154	0.608928
KANG_IMMORTALIZED_BY_TERT_UP	1.06142	0.608189
LINDGREN_BLADDER_CANCER_WITH_LOH_IN_CHR9Q	1.06132	0.607355
DASU_IL6_SIGNALING_SCAR_UP	1.06108	0.606945
SENGUPTA_NASOPHARYNGEAL_CARCINOMA_WITH_LMP1_UP	1.05987	0.609634
RIZ_ERYTHROID_DIFFERENTIATION_CCNE1	1.05767	0.615463
ODONNELL_METASTASIS_UP	1.05761	0.614549
HOFMANN_CELL_LYMPHOMA_UP	1.05747	0.613906
WONG_ENDMETRIUM_CANCER_DN	1.05704	0.614218
LI_WILMS_TUMOR	1.05693	0.613431
FARMER_BREAST_CANCER_BASAL_VS_LULMINAL	1.05572	0.616224
KAPOSI_LIVER_CANCER_MET_UP	1.05448	0.618997
JI_RESPONSE_TO_FSH_UP	1.05419	0.61879
KIM_MYCN_AMPLIFICATION_TARGETS_DN	1.05391	0.618552
NOJIMA_SFRP2_TARGETS_DN	1.0525	0.621979
BEGUM_TARGETS_OF_PAX3_FOXO1_FUSION_UP	1.05194	0.622664
LIN_MELANOMA_COPY_NUMBER_DN	1.05169	0.622398
BOYAULT_LIVER_CANCER_SUBCLASS_G1_UP	1.05065	0.6245
GAVIN_FOXP3_TARGETS_CLUSTER_P7	1.0496	0.626736
PARK_HSC_MARKERS	1.04902	0.627485
HU_GENOTOXIC_DAMAGE_4HR	1.04846	0.628139
JACKSON_DNMT1_TARGETS_DN	1.04798	0.628499
NIKOLSKY_OVERCONNECTED_IN_BREAST_CANCER	1.04786	0.627778
BONOME_OVARIAN_CANCER_SURVIVAL_SUBOPTIMAL_DEBULKING	1.04784	0.626753
HOLLMANN_APOPTOSIS_VIA_CD40_DN	1.04673	0.62927
MIYAGAWA_TARGETS_OF_EWSR1_ETS_FUSIONS_UP	1.04659	0.628594
WARTERS_RESPONSE_TO_IR_SKIN	1.0465	0.627752
VANTVEER_BREAST_CANCER_BRCA1_DN	1.0456	0.629526
PICCALUGA_ANGIOIMMUNOBLASTIC_LYMPHOMA_UP	1.045	0.630328
OSMAN_BLADDER_CANCER_UP	1.04431	0.631477
OUELLET_OVARIAN_CANCER_INVASIVE_VS_LMP_UP	1.0435	0.632951
IWANAGA_CARCINOGENESIS_BY_KRAS_UP	1.0425	0.634973
CHUNG_BLISTER_CYTOTOXICITY_UP	1.0418	0.636087
TORCHIA_TARGETS_OF_EWSR1_FLI1_FUSION_TOP20_DN	1.04153	0.635858
SENESE_HDAC1_AND_HDAC2_TARGETS_DN	1.04062	0.6377
HIRSCH_CELLULAR_TRANSFORMATION_SIGNATURE_DN	1.03978	0.639226
IVANOVA_HEMATOPOIESIS_STEM_CELL	1.03701	0.646952
PHONG_TNF_RESPONSE_VIA_P38_COMPLETE	1.03575	0.649935
RIZKI_TUMOR_INVASIVENESS_2D_DN	1.03504	0.651132
STEIN_ESR1_TARGETS	1.03476	0.650965
MCBRYAN_PUBERTAL_BREAST_6_7WK_UP	1.03424	0.651566
TAYLOR_METHYLATED_IN_ACUTE_LYMPHOBLASTIC_LEUKEMIA	1.03328	0.653454
BILD_CTNNB1_ONCOGENIC_SIGNATURE	1.03327	0.652357
WHITFIELD_CELL_CYCLE_S	1.03325	0.651328
BACOLOD_RESISTANCE_TO_ALKYLATING_AGENTS_DN	1.03309	0.650728
ZHAN_MULTIPLE_MYELOMA_LB_DN	1.03294	0.650087
MEDINA_SMARCA4_TARGETS	1.03134	0.654002
HOOI_ST7_TARGETS_UP	1.03124	0.65323
AMIT_EGF_RESPONSE_240_HELA	1.03085	0.653385
YAGI_AML_WITH_T_8_21_TRANSLOCATION	1.03083	0.652373
WELCSH_BRCA1_TARGETS_DN	1.03068	0.651744
GOLDRATH_HOMEOSTATIC_PROLIFERATION	1.03031	0.65177
VANDESLUIS_COMMD1_TARGETS_GROUP_4_UP	1.0299	0.651954
BILANGES_SERUM_RESPONSE_TRANSLATION	1.02926	0.652898
SAKAI_TUMOR_INFILTRATING_MONOCYTES_DN	1.02903	0.652532
FOSTER_KDM1A_TARGETS_DN	1.02898	0.651593
DER_IFN_ALPHA_RESPONSE_UP	1.02803	0.653493
IWANAGA_E2F1_TARGETS_INDUCED_BY_SERUM	1.02797	0.652593
WAKABAYASHI_ADIPOGENESIS_PPARG_RXRA_BOUND_WITH_H4K20ME1_MARK	1.02786	0.651812
OUELLET_CULTURED_OVARIAN_CANCER_INVASIVE_VS_LMP_UP	1.02605	0.656385
MIKKELSEN_MCV6_ICP_WITH_H3K4ME3_AND_H3K27ME3	1.02583	0.656001
HOSHIDA_LIVER_CANCER_SURVIVAL_UP	1.02528	0.656598
MARTENS_BOUND_BY_PML_RARA_FUSION	1.02524	0.655661
BONOME_OVARIAN_CANCER_SURVIVAL_OPTIMAL_DEBULKING	1.02465	0.656393
BLALOCK_ALZHEIMERS_DISEASE_INCIPIENT_UP	1.023	0.660522
LIU_NASOPHARYNGEAL_CARCINOMA	1.02251	0.661018
PILON_KLF1_TARGETS_UP	1.0222	0.660941
BROWNE_HCMV_INFECTION_18HR_UP	1.02131	0.662642
NIKOLSKY_BREAST_CANCER_7Q21_Q22_AMPLICON	1.02	0.665621
SHAFFER_IRF4_TARGETS_IN_ACTIVATED_DENDRITIC_CELL	1.0193	0.666768
IVANOVA_HEMATOPOIESIS_STEM_CELL_LONG_TERM	1.01906	0.666406
MOOTHA_HUMAN_MITODB_6_2002	1.01794	0.668959
GUILLAUMOND_KLF10_TARGETS_UP	1.01763	0.668819
OUILLETTE_CLL_13Q14_DELETION_DN	1.01729	0.668805
MULLIGHAN_NPM1_SIGNATURE_3_DN	1.01708	0.668374
SCHLOSSER_MYC_TARGETS_AND_SERUM_RESPONSE_DN	1.01636	0.669554
PASQUALUCCI_LYMPHOMA_BY_GC_STAGE_DN	1.01578	0.670325
WIKMAN_ASBESTOS_LUNG_CANCER_UP	1.01538	0.670491
BERTUCCI_MEDULLARY_VS_DUCTAL_BREAST_CANCER_UP	1.01522	0.669923
IRITANI_MAD1_TARGETS_DN	1.01463	0.670816
GENTILE_UV_RESPONSE_CLUSTER_D5	1.0135	0.673351
BHATTACHARYA_EMBRYONIC_STEM_CELL	1.01331	0.672883
STAMBOLSKY_RESPONSE_TO_VITAMIN_D3_DN	1.01268	0.673848
MULLIGHAN_NPM1_SIGNATURE_3_UP	1.01229	0.67397
LIU_COMMON_CANCER_GENES	1.01224	0.673073
QI_HYPOXIA_TARGETS_OF_HIF1A_AND_FOXA2	1.01135	0.674857
BROWNE_HCMV_INFECTION_16HR_UP	1.01129	0.674012
SHETH_LIVER_CANCER_VS_TXNIP_LOSS_PAM4	1.01069	0.674822
KASLER_HDAC7_TARGETS_1_UP	1.00678	0.686088
AMBROSINI_FLAVOPIRIDOL_TREATMENT_TP53	1.00594	0.687685
RATTENBACHER_BOUND_BY_CELF1	1.00554	0.687848
LANDEMAINE_LUNG_METASTASIS	1.00264	0.695864
BROWNE_HCMV_INFECTION_24HR_DN	1.00182	0.697322
ZHAN_MULTIPLE_MYELOMA_MS_UP	1.00127	0.697963
VANTVEER_BREAST_CANCER_ESR1_UP	1.00072	0.698632
LEE_LIVER_CANCER_SURVIVAL_UP	1.0004	0.698546
TORCHIA_TARGETS_OF_EWSR1_FLI1_FUSION_UP	1.00017	0.698183
LIANG_HEMATOPOIESIS_STEM_CELL_NUMBER_LARGE_VS_TINY_UP	0.999759	0.698434
MOHANKUMAR_HOXA1_TARGETS_UP	0.999642	0.697697
SARRIO_EPITHELIAL_MESENCHYMAL_TRANSITION_UP	0.999368	0.697489
JOHANSSON_GLIOMAGENESIS_BY_PDGFB_UP	0.999196	0.696966
POMEROY_MEDULLOBLASTOMA_DESMOPLASIC_VS_CLASSIC_DN	0.999138	0.696082
BROWNE_HCMV_INFECTION_16HR_DN	0.999103	0.695125
GRANDVAUX_IRF3_TARGETS_DN	0.998763	0.695113
NIKOLSKY_BREAST_CANCER_8Q23_Q24_AMPLICON	0.998322	0.695362
HOLLEMAN_PREDNISOLONE_RESISTANCE_ALL_UP	0.996705	0.699407
BENNETT_SYSTEMIC_LUPUS_ERYTHEMATOSUS	0.995933	0.700802
YAGI_AML_WITH_INV_16_TRANSLOCATION	0.995679	0.700592
LEIN_CEREBELLUM_MARKERS	0.9922	0.710555
WANG_RESPONSE_TO_BEXAROTENE_UP	0.992003	0.710062
LI_WILMS_TUMOR_VS_FETAL_KIDNEY_1_UP	0.991805	0.709622
RAY_TUMORIGENESIS_BY_ERBB2_CDC25A_UP	0.991617	0.709184
VANOEVELEN_MYOGENESIS_SIN3A_TARGETS	0.991124	0.709735
WANG_LMO4_TARGETS_UP	0.990664	0.710094
XU_GH1_EXOGENOUS_TARGETS_UP	0.989133	0.71387
MCBRYAN_PUBERTAL_BREAST_5_6WK_UP	0.986894	0.719979
LIAO_HAVE_SOX4_BINDING_SITES	0.986437	0.720365
SCHAEFFER_SOX9_TARGETS_IN_PROSTATE_DEVELOPMENT_DN	0.985386	0.722597
NAKAMURA_METASTASIS_MODEL_UP	0.985176	0.722155
HUTTMANN_B_CLL_POOR_SURVIVAL_DN	0.984529	0.723166
BREUHAHN_GROWTH_FACTOR_SIGNALING_IN_LIVER_CANCER	0.98204	0.729914
VERHAAK_AML_WITH_NPM1_MUTATED_DN	0.981888	0.729322
WANG_RESPONSE_TO_FORSKOLIN_UP	0.981212	0.730413
CHARAFE_BREAST_CANCER_LUMINAL_VS_MESENCHYMAL_UP	0.980433	0.7318
RUTELLA_RESPONSE_TO_CSF2RB_AND_IL4_UP	0.980275	0.731184
WEIGEL_OXIDATIVE_STRESS_RESPONSE	0.979875	0.731389
SCHEIDEREIT_IKK_TARGETS	0.979714	0.730809
NOUZOVA_TRETINOIN_AND_H4_ACETYLATION	0.979218	0.731364
IVANOVA_HEMATOPOIESIS_LATE_PROGENITOR	0.979151	0.730488
WANG_LMO4_TARGETS_DN	0.97898	0.729957
DOANE_BREAST_CANCER_CLASSES_UP	0.978602	0.730098
MULLIGHAN_MLL_SIGNATURE_1_UP	0.977935	0.731154
SANSOM_APC_TARGETS_REQUIRE_MYC	0.977179	0.732443
LIEN_BREAST_CARCINOMA_METAPLASTIC_VS_DUCTAL_DN	0.977132	0.731535
SESTO_RESPONSE_TO_UV_C8	0.976989	0.730909
DITTMER_PTHLH_TARGETS_DN	0.976317	0.731898
WANG_TUMOR_INVASIVENESS_DN	0.975628	0.732997
BURTON_ADIPOGENESIS_PEAK_AT_24HR	0.975402	0.732607
TSENG_IRS1_TARGETS_DN	0.975195	0.732217
BROWNE_HCMV_INFECTION_18HR_DN	0.97417	0.734445
NATSUME_RESPONSE_TO_INTERFERON_BETA_UP	0.972087	0.739968
LI_INDUCED_T_TO_NATURAL_KILLER_DN	0.970197	0.74475
KANG_DOXORUBICIN_RESISTANCE_DN	0.969562	0.74569
NIKOLSKY_BREAST_CANCER_17Q21_Q25_AMPLICON	0.969557	0.744628
VERRECCHIA_RESPONSE_TO_TGFB1_C5	0.96929	0.744369
DING_LUNG_CANCER_EXPRESSION_BY_COPY_NUMBER	0.969268	0.743365
ZWANG_EGF_PERSISTENTLY_DN	0.968918	0.743354
SHEPARD_BMYB_TARGETS	0.96819	0.744618
KYNG_WERNER_SYNDROM_AND_NORMAL_AGING_DN	0.967707	0.745015
ASTON_MAJOR_DEPRESSIVE_DISORDER_DN	0.967161	0.745635
LIU_LIVER_CANCER	0.967154	0.744592
AIGNER_ZEB1_TARGETS	0.966482	0.745644
KYNG_RESPONSE_TO_H2O2_VIA_ERCC6_DN	0.966126	0.745739
MALONEY_RESPONSE_TO_17AAG_DN	0.965631	0.746239
ZHENG_FOXP3_TARGETS_UP	0.965314	0.746146
WEST_ADRENOCORTICAL_CARCINOMA_VS_ADENOMA_UP	0.964707	0.747016
LIM_MAMMARY_STEM_CELL_DN	0.963419	0.750109
BASSO_CD40_SIGNALING_DN	0.963308	0.749386
FIGUEROA_AML_METHYLATION_CLUSTER_1_DN	0.96232	0.751488
VALK_AML_CLUSTER_11	0.9601	0.757343
CHIANG_LIVER_CANCER_SUBCLASS_POLYSOMY7_DN	0.960062	0.756401
MACLACHLAN_BRCA1_TARGETS_DN	0.960008	0.755493
PROVENZANI_METASTASIS_UP	0.958626	0.758689
XU_GH1_EXOGENOUS_TARGETS_DN	0.958206	0.75894
APPIERTO_RESPONSE_TO_FENRETINIDE_DN	0.957775	0.759238
JIANG_VHL_TARGETS	0.957228	0.759875
CHIANG_LIVER_CANCER_SUBCLASS_INTERFERON_DN	0.956738	0.760336
YAO_TEMPORAL_RESPONSE_TO_PROGESTERONE_CLUSTER_12	0.954438	0.766286
GARCIA_TARGETS_OF_FLI1_AND_DAX1_UP	0.954193	0.765995
WANG_TARGETS_OF_MLL_CBP_FUSION_DN	0.951987	0.771635
KIM_WT1_TARGETS_8HR_DN	0.949163	0.779373
CHIN_BREAST_CANCER_COPY_NUMBER_UP	0.948237	0.781134
KYNG_ENVIRONMENTAL_STRESS_RESPONSE_DN	0.946263	0.786167
ZHAN_MULTIPLE_MYELOMA_CD1_AND_CD2_UP	0.943744	0.792886
HEIDENBLAD_AMPLICON_12P11_12_DN	0.942876	0.79443
HASLINGER_B_CLL_WITH_13Q14_DELETION	0.942078	0.795734
SHARMA_PILOCYTIC_ASTROCYTOMA_LOCATION_UP	0.941168	0.797422
GOLDRATH_ANTIGEN_RESPONSE	0.941161	0.796357
WATANABE_COLON_CANCER_MSI_VS_MSS_DN	0.940765	0.796498
HADDAD_T_LYMPHOCYTE_AND_NK_PROGENITOR_UP	0.940736	0.795495
MOOTHA_FFA_OXYDATION	0.940452	0.795286
ROESSLER_LIVER_CANCER_METASTASIS_DN	0.940343	0.79454
ZHAN_MULTIPLE_MYELOMA_CD2_DN	0.939844	0.794945
EPPERT_CE_HSC_LSC	0.939725	0.794186
HUMMEL_BURKITTS_LYMPHOMA_DN	0.939627	0.793387
LUI_THYROID_CANCER_CLUSTER_2	0.939181	0.793652
RASHI_RESPONSE_TO_IONIZING_RADIATION_6	0.937675	0.79725
LEE_LIVER_CANCER_SURVIVAL_DN	0.937463	0.796829
DANG_REGULATED_BY_MYC_UP	0.937365	0.796028
MULLIGHAN_NPM1_MUTATED_SIGNATURE_2_UP	0.937298	0.795132
NOUZOVA_METHYLATED_IN_APL	0.934547	0.802414
ZWANG_EGF_INTERVAL_UP	0.932039	0.809049
KOINUMA_COLON_CANCER_MSI_UP	0.931982	0.808131
IGARASHI_ATF4_TARGETS_DN	0.931333	0.809028
ROZANOV_MMP14_TARGETS_DN	0.930509	0.810367
SMID_BREAST_CANCER_RELAPSE_IN_BRAIN_UP	0.929752	0.811546
MIKKELSEN_IPS_ICP_WITH_H3K4ME3_AND_H327ME3	0.928964	0.812862
FARMER_BREAST_CANCER_APOCRINE_VS_LUMINAL	0.927617	0.815657
GRATIAS_RETINOBLASTOMA_16Q24	0.927377	0.815234
BREDEMEYER_RAG_SIGNALING_VIA_ATM_NOT_VIA_NFKB_UP	0.927258	0.814497
MAHAJAN_RESPONSE_TO_IL1A_DN	0.927249	0.813438
GALLUZZI_PREVENT_MITOCHONDIAL_PERMEABILIZATION	0.926428	0.81479
GRABARCZYK_BCL11B_TARGETS_UP	0.926011	0.814946
SNIJDERS_AMPLIFIED_IN_HEAD_AND_NECK_TUMORS	0.925461	0.815519
KUROZUMI_RESPONSE_TO_ONCOCYTIC_VIRUS_AND_CYCLIC_RGD	0.924698	0.816695
DITTMER_PTHLH_TARGETS_UP	0.923319	0.819681
VANTVEER_BREAST_CANCER_METASTASIS_UP	0.923318	0.8186
BILD_MYC_ONCOGENIC_SIGNATURE	0.923026	0.818371
ZHAN_MULTIPLE_MYELOMA_SUBGROUPS	0.921945	0.820529
LEIN_LOCALIZED_TO_PROXIMAL_DENDRITES	0.92099	0.822257
FIGUEROA_AML_METHYLATION_CLUSTER_4_UP	0.920769	0.821812
ROSS_AML_WITH_CBFB_MYH11_FUSION	0.919831	0.823514
BAKKER_FOXO3_TARGETS_DN	0.917985	0.828007
YANG_BREAST_CANCER_ESR1_BULK_UP	0.917636	0.82797
NIKOLSKY_BREAST_CANCER_5P15_AMPLICON	0.916017	0.831547
MAYBURD_RESPONSE_TO_L663536_DN	0.915235	0.832782
PASINI_SUZ12_TARGETS_UP	0.914915	0.83267
YAGI_AML_WITH_11Q23_REARRANGED	0.914597	0.832486
PETROVA_PROX1_TARGETS_DN	0.913579	0.834485
MARIADASON_RESPONSE_TO_BUTYRATE_SULINDAC_4	0.913241	0.834365
HOWLIN_CITED1_TARGETS_2_DN	0.912255	0.836054
RAO_BOUND_BY_SALL4	0.911605	0.836793
DAVICIONI_PAX_FOXO1_SIGNATURE_IN_ARMS_UP	0.911265	0.836647
HASLINGER_B_CLL_WITH_11Q23_DELETION	0.910796	0.836933
MCCABE_HOXC6_TARGETS_CANCER_UP	0.910593	0.836473
FIGUEROA_AML_METHYLATION_CLUSTER_6_DN	0.910443	0.835793
SASAKI_ADULT_T_CELL_LEUKEMIA	0.91008	0.835777
ZHANG_RESPONSE_TO_CANTHARIDIN_DN	0.909784	0.835571
KIM_ALL_DISORDERS_CALB1_CORR_DN	0.909512	0.835285
HEDENFALK_BREAST_CANCER_BRACX_DN	0.909373	0.834628
WAMUNYOKOLI_OVARIAN_CANCER_LMP_UP	0.909145	0.834178
SCHAEFFER_PROSTATE_DEVELOPMENT_6HR_DN	0.908842	0.834022
KYNG_DNA_DAMAGE_UP	0.907712	0.836203
ALONSO_METASTASIS_DN	0.90748	0.835817
HATADA_METHYLATED_IN_LUNG_CANCER_DN	0.907291	0.835265
FINETTI_BREAST_CANCERS_KINOME_GRAY	0.907102	0.83477
ZHAN_MULTIPLE_MYELOMA_CD1_AND_CD2_DN	0.90576	0.837489
GAUSSMANN_MLL_AF4_FUSION_TARGETS_A_UP	0.905218	0.837963
COLDREN_GEFITINIB_RESISTANCE_DN	0.904636	0.838502
WANG_ESOPHAGUS_CANCER_VS_NORMAL_DN	0.90446	0.837927
BARRIER_CANCER_RELAPSE_NORMAL_SAMPLE_DN	0.904296	0.837342
BOWIE_RESPONSE_TO_EXTRACELLULAR_MATRIX	0.903986	0.837139
GARGALOVIC_RESPONSE_TO_OXIDIZED_PHOSPHOLIPIDS_GREY_UP	0.903462	0.837607
FONTAINE_FOLLICULAR_THYROID_ADENOMA_DN	0.902737	0.838647
MURAKAMI_UV_RESPONSE_1HR_UP	0.902457	0.838369
LANG_MYB_FAMILY_TARGETS	0.901926	0.838848
HU_GENOTOXIN_ACTION_DIRECT_VS_INDIRECT_24HR	0.901869	0.837948
LEIN_LOCALIZED_TO_DISTAL_AND_PROXIMAL_DENDRITES	0.900094	0.841838
WILSON_PROTEASES_AT_TUMOR_BONE_INTERFACE_UP	0.898991	0.843831
SHIN_B_CELL_LYMPHOMA_CLUSTER_3	0.898563	0.843972
RICKMAN_METASTASIS_DN	0.898118	0.844103
CHEBOTAEV_GR_TARGETS_UP	0.898098	0.843114
SU_PANCREAS	0.897463	0.843808
SMITH_LIVER_CANCER	0.896389	0.845576
BROWNE_HCMV_INFECTION_1HR_DN	0.895576	0.846783
KYNG_ENVIRONMENTAL_STRESS_RESPONSE_NOT_BY_4NQO_IN_WS	0.8931	0.852487
CHICAS_RB1_TARGETS_LOW_SERUM	0.892115	0.854091
MIKKELSEN_ES_HCP_WITH_H3K27ME3	0.891155	0.85562
WELCSH_BRCA1_TARGETS_UP	0.890615	0.855943
STEIN_ESRRA_TARGETS_UP	0.890341	0.855615
VANHARANTA_UTERINE_FIBROID_UP	0.889251	0.857473
STAMBOLSKY_RESPONSE_TO_VITAMIN_D3_UP	0.889188	0.856552
SPIELMAN_LYMPHOBLAST_EUROPEAN_VS_ASIAN_UP	0.888086	0.858449
DOANE_BREAST_CANCER_ESR1_UP	0.887982	0.857663
WAKABAYASHI_ADIPOGENESIS_PPARG_RXRA_BOUND_36HR	0.887248	0.85851
SHEPARD_BMYB_MORPHOLINO_UP	0.886973	0.858187
LE_NEURONAL_DIFFERENTIATION_DN	0.886146	0.859286
WANG_TARGETS_OF_MLL_CBP_FUSION_UP	0.885941	0.858807
VALK_AML_CLUSTER_13	0.88564	0.858513
VALK_AML_WITH_FLT3_ITD	0.885506	0.857811
KYNG_ENVIRONMENTAL_STRESS_RESPONSE_NOT_BY_GAMMA_IN_OLD	0.884941	0.85826
BOYAULT_LIVER_CANCER_SUBCLASS_G5_DN	0.884887	0.857342
PECE_MAMMARY_STEM_CELL_DN	0.883759	0.859227
TONKS_TARGETS_OF_RUNX1_RUNX1T1_FUSION_ERYTHROCYTE_DN	0.882661	0.861007
NGO_MALIGNANT_GLIOMA_1P_LOH	0.881699	0.862457
WANG_TUMOR_INVASIVENESS_UP	0.881613	0.861628
MARCINIAK_ER_STRESS_RESPONSE_VIA_CHOP	0.881451	0.860996
HUMMEL_BURKITTS_LYMPHOMA_UP	0.880879	0.861469
SANSOM_APC_TARGETS	0.878977	0.865217
OUYANG_PROSTATE_CANCER_MARKERS	0.877099	0.868968
NIKOLSKY_BREAST_CANCER_11Q12_Q14_AMPLICON	0.876975	0.868256
FIGUEROA_AML_METHYLATION_CLUSTER_6_UP	0.876258	0.869138
KENNY_CTNNB1_TARGETS_UP	0.874261	0.873088
KUMAR_AUTOPHAGY_NETWORK	0.874082	0.872508
ELVIDGE_HYPOXIA_DN	0.874032	0.871571
ZHAN_VARIABLE_EARLY_DIFFERENTIATION_GENES_UP	0.871466	0.876949
ELVIDGE_HIF1A_TARGETS_UP	0.870639	0.877951
LI_WILMS_TUMOR_VS_FETAL_KIDNEY_2_UP	0.870586	0.877037
HOFFMANN_SMALL_PRE_BII_TO_IMMATURE_B_LYMPHOCYTE_DN	0.869729	0.87814
VANTVEER_BREAST_CANCER_POOR_PROGNOSIS	0.86898	0.878901
STAMBOLSKY_BOUND_BY_MUTATED_TP53	0.867383	0.881688
LEE_LIVER_CANCER_DENA_DN	0.867132	0.881257
SIMBULAN_UV_RESPONSE_NORMAL_DN	0.865893	0.883197
KAAB_FAILED_HEART_ATRIUM_UP	0.86525	0.883711
MULLIGHAN_MLL_SIGNATURE_2_UP	0.863444	0.887033
MIDORIKAWA_AMPLIFIED_IN_LIVER_CANCER	0.86309	0.886841
GAUSSMANN_MLL_AF4_FUSION_TARGETS_D_UP	0.862849	0.886379
NIKOLSKY_BREAST_CANCER_12Q13_Q21_AMPLICON	0.862544	0.886044
KRIEG_KDM3A_TARGETS_NOT_HYPOXIA	0.862474	0.885152
MIKKELSEN_IPS_WITH_HCP_H3K27ME3	0.861967	0.885334
PARK_HSC_AND_MULTIPOTENT_PROGENITORS	0.861153	0.88622
LI_CISPLATIN_RESISTANCE_UP	0.860073	0.887688
STARK_PREFRONTAL_CORTEX_22Q11_DELETION_DN	0.859533	0.887869
BREDEMEYER_RAG_SIGNALING_NOT_VIA_ATM_UP	0.858066	0.890204
BALDWIN_PRKCI_TARGETS_UP	0.855997	0.893939
WENG_POR_TARGETS_GLOBAL_UP	0.855953	0.892992
JI_RESPONSE_TO_FSH_DN	0.855888	0.892082
GROSS_HYPOXIA_VIA_ELK3_AND_HIF1A_DN	0.85448	0.894254
HOFFMANN_PRE_BI_TO_LARGE_PRE_BII_LYMPHOCYTE_DN	0.853876	0.894573
CHEOK_RESPONSE_TO_MERCAPTOPURINE_DN	0.853713	0.893873
VERNELL_RETINOBLASTOMA_PATHWAY_DN	0.8526	0.89529
GARCIA_TARGETS_OF_FLI1_AND_DAX1_DN	0.849499	0.901197
BREDEMEYER_RAG_SIGNALING_VIA_ATM_NOT_VIA_NFKB_DN	0.847502	0.904426
BOYLAN_MULTIPLE_MYELOMA_D_CLUSTER_DN	0.847283	0.903829
WENG_POR_TARGETS_LIVER_DN	0.843378	0.911211
NIKOLSKY_BREAST_CANCER_8Q12_Q22_AMPLICON	0.843234	0.910466
SCHLOSSER_MYC_AND_SERUM_RESPONSE_SYNERGY	0.841155	0.913828
MAGRANGEAS_MULTIPLE_MYELOMA_IGLL_VS_IGLK_UP	0.841086	0.912921
BANDRES_RESPONSE_TO_CARMUSTIN_WITHOUT_MGMT_48HR_UP	0.83767	0.918963
NAKAMURA_METASTASIS	0.837408	0.918435
GOBERT_CORE_OLIGODENDROCYTE_DIFFERENTIATION	0.837406	0.917385
CHEOK_RESPONSE_TO_MERCAPTOPURINE_AND_LD_MTX_DN	0.836751	0.917689
ROSS_LEUKEMIA_WITH_MLL_FUSIONS	0.836499	0.917149
WATANABE_ULCERATIVE_COLITIS_WITH_CANCER_UP	0.836013	0.917091
FIGUEROA_AML_METHYLATION_CLUSTER_7_UP	0.831692	0.924716
NAKAMURA_TUMOR_ZONE_PERIPHERAL_VS_CENTRAL_UP	0.831256	0.924532
YAO_TEMPORAL_RESPONSE_TO_PROGESTERONE_CLUSTER_14	0.8306	0.924779
CAIRO_LIVER_DEVELOPMENT_UP	0.828178	0.928382
FIGUEROA_AML_METHYLATION_CLUSTER_4_DN	0.827717	0.928263
WANG_RECURRENT_LIVER_CANCER_UP	0.82636	0.92976
ABBUD_LIF_SIGNALING_1_DN	0.826005	0.929381
SHIPP_DLBCL_CURED_VS_FATAL_DN	0.825325	0.929618
FONTAINE_THYROID_TUMOR_UNCERTAIN_MALIGNANCY_UP	0.824047	0.931047
JAZAG_TGFB1_SIGNALING_VIA_SMAD4_DN	0.823188	0.931598
DER_IFN_GAMMA_RESPONSE_UP	0.822222	0.932304
ANDERSEN_LIVER_CANCER_KRT19_UP	0.820406	0.934475
FLECHNER_PBL_KIDNEY_TRANSPLANT_OK_VS_DONOR_UP	0.820227	0.933746
FRASOR_RESPONSE_TO_SERM_OR_FULVESTRANT_UP	0.817358	0.937841
ONO_FOXP3_TARGETS_DN	0.814128	0.942485
FERREIRA_EWINGS_SARCOMA_UNSTABLE_VS_STABLE_DN	0.812728	0.943803
HAHTOLA_SEZARY_SYNDROM_UP	0.810872	0.946011
ALONSO_METASTASIS_EMT_UP	0.808505	0.948973
WOO_LIVER_CANCER_RECURRENCE_DN	0.808331	0.948164
CHEBOTAEV_GR_TARGETS_DN	0.807419	0.948597
SMID_BREAST_CANCER_LUMINAL_A_DN	0.807298	0.947731
IKEDA_MIR133_TARGETS_UP	0.805459	0.949668
WHITE_NEUROBLASTOMA_WITH_1P36.3_DELETION	0.804387	0.950284
RASHI_RESPONSE_TO_IONIZING_RADIATION_4	0.804371	0.949244
BONOME_OVARIAN_CANCER_POOR_SURVIVAL_DN	0.80422	0.948444
BASSO_B_LYMPHOCYTE_NETWORK	0.804015	0.947718
TRAYNOR_RETT_SYNDROM_UP	0.802642	0.948885
MAEKAWA_ATF2_TARGETS	0.800542	0.95109
BURTON_ADIPOGENESIS_PEAK_AT_16HR	0.800209	0.950555
BAE_BRCA1_TARGETS_DN	0.799166	0.951107
XU_CREBBP_TARGETS_UP	0.795934	0.954943
PETRETTO_HEART_MASS_QTL_CIS_DN	0.79575	0.95416
HOLLERN_MICROACINAR_BREAST_TUMOR_UP	0.794462	0.955059
SUMI_HNF4A_TARGETS	0.793492	0.955429
GAUSSMANN_MLL_AF4_FUSION_TARGETS_B_UP	0.791344	0.957633
GRADE_COLON_VS_RECTAL_CANCER_DN	0.790444	0.957852
ZHAN_VARIABLE_EARLY_DIFFERENTIATION_GENES_DN	0.789991	0.957457
VALK_AML_CLUSTER_12	0.787664	0.959678
WATANABE_RECTAL_CANCER_RADIOTHERAPY_RESPONSIVE_DN	0.787595	0.958725
LEE_CALORIE_RESTRICTION_NEOCORTEX_UP	0.78704	0.958454
BOYAULT_LIVER_CANCER_SUBCLASS_G2	0.786742	0.957827
ABRAHAM_ALPC_VS_MULTIPLE_MYELOMA_DN	0.78618	0.957564
HOEGERKORP_CD44_TARGETS_TEMPORAL_DN	0.782029	0.962185
HUANG_DASATINIB_RESISTANCE_DN	0.7819	0.961324
YAO_TEMPORAL_RESPONSE_TO_PROGESTERONE_CLUSTER_15	0.780945	0.961566
BYSTRYKH_HEMATOPOIESIS_STEM_CELL_QTL_CIS	0.777985	0.964424
OKAWA_NEUROBLASTOMA_1P36_31_DELETION	0.77698	0.964717
WANG_METASTASIS_OF_BREAST_CANCER_ESR1_DN	0.77565	0.965386
GENTLES_LEUKEMIC_STEM_CELL_UP	0.775462	0.96457
SCHAEFFER_PROSTATE_DEVELOPMENT_6HR_UP	0.775106	0.96399
GRABARCZYK_BCL11B_TARGETS_DN	0.774201	0.96407
YAO_TEMPORAL_RESPONSE_TO_PROGESTERONE_CLUSTER_11	0.773633	0.963766
KAAB_FAILED_HEART_ATRIUM_DN	0.773498	0.962909
CAMPS_COLON_CANCER_COPY_NUMBER_DN	0.771062	0.964923
MARKS_ACETYLATED_NON_HISTONE_PROTEINS	0.770627	0.96442
WEBER_METHYLATED_HCP_IN_SPERM_UP	0.770397	0.963659
KIM_TIAL1_TARGETS	0.768362	0.965081
CLIMENT_BREAST_CANCER_COPY_NUMBER_UP	0.767255	0.96535
MEISSNER_BRAIN_ICP_WITH_H3K4ME3	0.766021	0.965762
HEIDENBLAD_AMPLIFIED_IN_PANCREATIC_CANCER	0.762886	0.968339
GROSS_HIF1A_TARGETS_DN	0.7598	0.970714
MORI_LARGE_PRE_BII_LYMPHOCYTE_DN	0.757751	0.97195
SUZUKI_AMPLIFIED_IN_ORAL_CANCER	0.757537	0.971155
NIKOLSKY_BREAST_CANCER_20Q11_AMPLICON	0.757315	0.970372
DING_LUNG_CANCER_BY_MUTATION_RATE	0.75665	0.970067
WAKABAYASHI_ADIPOGENESIS_PPARG_BOUND_36HR	0.75645	0.969243
SIMBULAN_PARP1_TARGETS_DN	0.754087	0.970758
PLASARI_NFIC_TARGETS_BASAL_UP	0.753556	0.970308
KIM_GERMINAL_CENTER_T_HELPER_UP	0.752799	0.970064
HOSHIDA_LIVER_CANCER_SURVIVAL_DN	0.752465	0.969385
NUMATA_CSF3_SIGNALING_VIA_STAT3	0.751778	0.969113
CROONQUIST_NRAS_VS_STROMAL_STIMULATION_UP	0.748367	0.971477
LEE_INTRATHYMIC_T_PROGENITOR	0.747856	0.970956
PIONTEK_PKD1_TARGETS_UP	0.746632	0.971121
ROSS_AML_WITH_MLL_FUSIONS	0.746492	0.970232
BERTUCCI_INVASIVE_CARCINOMA_DUCTAL_VS_LOBULAR_UP	0.745181	0.970459
SCHLOSSER_SERUM_RESPONSE_AUGMENTED_BY_MYC	0.745032	0.969582
OZEN_MIR125B1_TARGETS	0.744119	0.969423
ALCALA_APOPTOSIS	0.741946	0.970471
MATZUK_MEIOTIC_AND_DNA_REPAIR	0.741437	0.969894
HONRADO_BREAST_CANCER_BRCA1_VS_BRCA2	0.737732	0.972165
NAM_FXYD5_TARGETS_DN	0.733307	0.975048
BOYAULT_LIVER_CANCER_SUBCLASS_G1_DN	0.73279	0.974466
MIKKELSEN_MEF_ICP_WITH_H3K4ME3_AND_H3K27ME3	0.731207	0.974756
AMIT_SERUM_RESPONSE_20_MCF10A	0.728031	0.976383
WONG_MITOCHONDRIA_GENE_MODULE	0.725294	0.977519
BYSTRYKH_HEMATOPOIESIS_STEM_CELL_AND_BRAIN_QTL_CIS	0.723819	0.977681
EHLERS_ANEUPLOIDY_UP	0.722648	0.977531
YAO_TEMPORAL_RESPONSE_TO_PROGESTERONE_CLUSTER_17	0.721957	0.977055
LIU_BREAST_CANCER	0.719792	0.977708
TARTE_PLASMA_CELL_VS_B_LYMPHOCYTE_DN	0.712748	0.981823
BYSTRYKH_HEMATOPOIESIS_STEM_CELL_SCP2_QTL_TRANS	0.709931	0.982798
KYNG_WERNER_SYNDROM_AND_NORMAL_AGING_UP	0.703083	0.986207
HOEGERKORP_CD44_TARGETS_DIRECT_UP	0.699153	0.987694
NIKOLSKY_BREAST_CANCER_12Q24_AMPLICON	0.692473	0.990608
BRACHAT_RESPONSE_TO_CAMPTOTHECIN_DN	0.688251	0.991806
WU_HBX_TARGETS_1_DN	0.686314	0.991819
HOFMANN_MYELODYSPLASTIC_SYNDROM_RISK_DN	0.685296	0.991323
MELLMAN_TUT1_TARGETS_UP	0.682982	0.991476
DEMAGALHAES_AGING_DN	0.682486	0.990701
HOLLEMAN_ASPARAGINASE_RESISTANCE_B_ALL_UP	0.680912	0.990475
DIRMEIER_LMP1_RESPONSE_LATE_UP	0.680029	0.989892
LIN_APC_TARGETS	0.679771	0.988996
CHANGOLKAR_H2AFY_TARGETS_UP	0.678094	0.98882
SPIELMAN_LYMPHOBLAST_EUROPEAN_VS_ASIAN_2FC_DN	0.670805	0.99113
WALLACE_PROSTATE_CANCER_UP	0.667515	0.991491
HONMA_DOCETAXEL_RESISTANCE	0.655449	0.995197
SCHAEFFER_PROSTATE_DEVELOPMENT_AND_CANCER_BOX4_DN	0.653314	0.994961
TIEN_INTESTINE_PROBIOTICS_2HR_UP	0.644154	0.996994
NUTT_GBM_VS_AO_GLIOMA_DN	0.64388	0.996063
MIZUSHIMA_AUTOPHAGOSOME_FORMATION	0.642822	0.99539
KYNG_RESPONSE_TO_H2O2_VIA_ERCC6_UP	0.633485	0.997099
HOSHIDA_LIVER_CANCER_LATE_RECURRENCE_DN	0.630785	0.99681
BARRIER_COLON_CANCER_RECURRENCE_UP	0.624095	0.997507
WANG_RESPONSE_TO_BEXAROTENE_DN	0.610453	0.999404
RAMPON_ENRICHED_LEARNING_ENVIRONMENT_LATE_UP	0.605513	0.999367
SESTO_RESPONSE_TO_UV_C4	0.601057	0.99912
YAO_TEMPORAL_RESPONSE_TO_PROGESTERONE_CLUSTER_10	0.599828	0.998316
GAUSSMANN_MLL_AF4_FUSION_TARGETS_C_DN	0.59928	0.997405
GENTLES_LEUKEMIC_STEM_CELL_DN	0.583679	0.998686
OZANNE_AP1_TARGETS_UP	0.566533	0.999748
NIKOLSKY_BREAST_CANCER_8P12_P11_AMPLICON	0.542015	1
CHNG_MULTIPLE_MYELOMA_HYPERPLOID_DN	0.540634	0.99991
LANDIS_ERBB2_BREAST_TUMORS_65_UP	0.504142	1
SILIGAN_TARGETS_OF_EWS_FLI1_FUSION_DN	0.421825	1
VARELA_ZMPSTE24_TARGETS_DN	0.409947	0.999921
